# Supplementary material for: H3K9 methylation regulates heterochromatin silencing through incoherent feedforward loops
Source: Sci Adv. 2024 Jun 26;10(26):eadn4149. doi: 10.1126/sciadv.adn4149 (PMC11204290; doi:10.1126/sciadv.adn4149)
Supplement: Supplementary file 2 — Data S1 [file sciadv.adn4149_data_s1.zip]

Archive with 1 entries (1 files):
- adn4149_data_s1.xlsx
