# Supplementary material for: H3K9 methylation regulates heterochromatin silencing through incoherent feedforward loops
Source: Sci Adv. 2024 Jun 26;10(26):eadn4149. doi: 10.1126/sciadv.adn4149 (PMC11204290; doi:10.1126/sciadv.adn4149)
Supplement: Supplementary file 2 — Data S1 [file sciadv.adn4149_data_s1.zip › adn4149_data_s1.xlsx]

## Sheet: Sheet1
H3K9me2up (Fig. 1B, C, E; 3395)	H3K9me2up_H3K4me1_stay (Fig. 1D; 2673)	H3K9me2up_H3K4me1_down (Fig. 1D; 722)	H3K9me2 stay (Fig. 1D; 23811)	H3K9me2up_H3K36me3up (Fig. 1F-H, Fig. 2C,D,H,J; 164)	H3K9me2up_H3K36me3down (Fig. 1F-H, Fig. 2C,D,H,J; 445)	H3K9me2up_H3K36me3stay (Fig. 2C,D,H,J; 2785)	H3K9me2up(1G ibm1) expressed (Fig. 2F; 352)	FLAG-ASHH3 increased in ibm1 (Fig. 2I,J; 497)	FLAG-ASHH3 localize in WT (Fig. 2K; 2029)	LDL2-regulated TE genes (Fig. 3C-G; 194)	ASHH3-regulated TE genes (Fig. 4B-H; 14)
AT1G01040	AT1G01040	AT1G01660	AT1G01010	AT1G03060	AT1G02010	AT1G01040	AT1G01040	AT1G01040	AT1G01230	AT1G08105	AT1G33580
AT1G01220	AT1G01220	AT1G02050	AT1G01020	AT1G04160	AT1G03270	AT1G01220	AT1G03060	AT1G01320	AT1G01540	AT1G12725	AT1G45020
AT1G01260	AT1G01260	AT1G02670	AT1G01030	AT1G08060	AT1G03540	AT1G01260	AT1G03100	AT1G01650	AT1G01650	AT1G13660	AT1G58561
AT1G01320	AT1G01320	AT1G03100	AT1G01050	AT1G08840	AT1G05630	AT1G01320	AT1G04050	AT1G02080	AT1G01710	AT1G17275	AT2G02110
AT1G01440	AT1G01440	AT1G03180	AT1G01060	AT1G13980	AT1G06140	AT1G01440	AT1G04160	AT1G02890	AT1G01770	AT1G17277	AT2G45230
AT1G01650	AT1G01650	AT1G03270	AT1G01070	AT1G14850	AT1G08040	AT1G01650	AT1G06840	AT1G03060	AT1G01820	AT1G22560	AT3G09170
AT1G01660	AT1G01690	AT1G03530	AT1G01073	AT1G15240	AT1G08590	AT1G01660	AT1G07970	AT1G03910	AT1G01930	AT1G23990	AT3G26614
AT1G01690	AT1G01710	AT1G03770	AT1G01080	AT1G15780	AT1G09300	AT1G01690	AT1G08060	AT1G04120	AT1G01940	AT1G24640	AT3G45520
AT1G01710	AT1G01770	AT1G03830	AT1G01090	AT1G16710	AT1G09450	AT1G01710	AT1G08840	AT1G04140	AT1G01950	AT1G25430	AT3G46183
AT1G01770	AT1G01910	AT1G04030	AT1G01100	AT1G16800	AT1G09910	AT1G01770	AT1G09710	AT1G04160	AT1G01960	AT1G30150	AT3G54823
AT1G01910	AT1G01950	AT1G04050	AT1G01110	AT1G17450	AT1G10820	AT1G01910	AT1G10870	AT1G05830	AT1G02080	AT1G31030	AT4G04100
AT1G01950	AT1G01960	AT1G04600	AT1G01115	AT1G17580	AT1G11870	AT1G01950	AT1G10930	AT1G05910	AT1G02100	AT1G31210	AT5G43415
AT1G01960	AT1G02010	AT1G04650	AT1G01120	AT1G20960	AT1G11950	AT1G01960	AT1G11160	AT1G06670	AT1G02120	AT1G31570	AT5G43800
AT1G02010	AT1G02080	AT1G04700	AT1G01130	AT1G21580	AT1G13040	AT1G02050	AT1G11410	AT1G06720	AT1G02280	AT1G33130	AT5G47815
AT1G02050	AT1G02110	AT1G04730	AT1G01140	AT1G22060	AT1G13050	AT1G02080	AT1G13980	AT1G07705	AT1G02300	AT1G33450
AT1G02080	AT1G02690	AT1G05230	AT1G01150	AT1G22770	AT1G13630	AT1G02110	AT1G14850	AT1G07810	AT1G02305	AT1G33460
AT1G02110	AT1G02890	AT1G05490	AT1G01160	AT1G23230	AT1G14660	AT1G02670	AT1G15780	AT1G07990	AT1G02330	AT1G33570
AT1G02670	AT1G02970	AT1G05570	AT1G01170	AT1G24300	AT1G15020	AT1G02690	AT1G16270	AT1G08060	AT1G02560	AT1G33580
AT1G02690	AT1G02990	AT1G05670	AT1G01180	AT1G27430	AT1G16480	AT1G02890	AT1G16710	AT1G08420	AT1G02890	AT1G34080
AT1G02890	AT1G03000	AT1G05950	AT1G01190	AT1G27750	AT1G16540	AT1G02970	AT1G16800	AT1G08600	AT1G02910	AT1G34090
AT1G02970	AT1G03060	AT1G06140	AT1G01200	AT1G36160	AT1G17460	AT1G02990	AT1G17450	AT1G08680	AT1G03110	AT1G34530
AT1G02990	AT1G03080	AT1G06490	AT1G01210	AT1G36180	AT1G17760	AT1G03000	AT1G18690	AT1G08840	AT1G03160	AT1G35280
AT1G03000	AT1G03090	AT1G06750	AT1G01225	AT1G48120	AT1G18270	AT1G03080	AT1G20960	AT1G09060	AT1G03260	AT1G35370
AT1G03060	AT1G03110	AT1G06840	AT1G01230	AT1G55325	AT1G18690	AT1G03090	AT1G22060	AT1G10130	AT1G03290	AT1G35380
AT1G03080	AT1G03160	AT1G07390	AT1G01240	AT1G55540	AT1G19490	AT1G03100	AT1G22770	AT1G10290	AT1G03365	AT1G35390
AT1G03090	AT1G03190	AT1G08260	AT1G01250	AT1G55860	AT1G19720	AT1G03110	AT1G23230	AT1G10870	AT1G03380	AT1G35940
AT1G03100	AT1G03260	AT1G08600	AT1G01280	AT1G61210	AT1G20230	AT1G03160	AT1G24340	AT1G12930	AT1G03740	AT1G35990
AT1G03110	AT1G03280	AT1G08840	AT1G01290	AT1G63020	AT1G20630	AT1G03180	AT1G26130	AT1G13980	AT1G03810	AT1G36010
AT1G03160	AT1G03365	AT1G08860	AT1G01300	AT1G63490	AT1G20920	AT1G03190	AT1G26330	AT1G14850	AT1G03870	AT1G36035
AT1G03180	AT1G03380	AT1G09300	AT1G01305	AT1G63640	AT1G21170	AT1G03260	AT1G27750	AT1G15240	AT1G03900	AT1G36040
AT1G03190	AT1G03540	AT1G09450	AT1G01310	AT1G64570	AT1G21650	AT1G03280	AT1G29490	AT1G15780	AT1G03910	AT1G36225
AT1G03260	AT1G03550	AT1G09710	AT1G01340	AT1G67120	AT1G21651	AT1G03365	AT1G29730	AT1G16270	AT1G04140	AT1G36260
AT1G03270	AT1G03750	AT1G09910	AT1G01350	AT1G68720	AT1G22620	AT1G03380	AT1G29750	AT1G16650	AT1G04170	AT1G36330
AT1G03280	AT1G03910	AT1G10050	AT1G01355	AT1G70060	AT1G22830	AT1G03530	AT1G30330	AT1G16710	AT1G04200	AT1G36360
AT1G03365	AT1G03960	AT1G10300	AT1G01360	AT1G70320	AT1G23180	AT1G03550	AT1G31810	AT1G16800	AT1G04230	AT1G36590
AT1G03380	AT1G04080	AT1G10520	AT1G01370	AT1G72390	AT1G24030	AT1G03750	AT1G32810	AT1G17450	AT1G04340	AT1G36840
AT1G03530	AT1G04120	AT1G10930	AT1G01380	AT1G72410	AT1G24040	AT1G03770	AT1G35220	AT1G17580	AT1G04430	AT1G42460
AT1G03540	AT1G04140	AT1G11100	AT1G01390	AT1G74260	AT1G24340	AT1G03830	AT1G35530	AT1G18160	AT1G04440	AT1G42500
AT1G03550	AT1G04160	AT1G11160	AT1G01400	AT1G77300	AT1G26150	AT1G03910	AT1G36160	AT1G20340	AT1G04550	AT1G42590
AT1G03750	AT1G04200	AT1G11350	AT1G01410	AT1G77460	AT1G27180	AT1G03960	AT1G43620	AT1G20760	AT1G04690	AT1G42924
AT1G03770	AT1G04210	AT1G11720	AT1G01420	AT1G79000	AT1G27520	AT1G04030	AT1G44120	AT1G20960	AT1G04750	AT1G43230
AT1G03830	AT1G04300	AT1G11950	AT1G01430	AT1G79190	AT1G27770	AT1G04050	AT1G48090	AT1G20970	AT1G04780	AT1G43920
AT1G03910	AT1G04390	AT1G12460	AT1G01450	AT1G79570	AT1G28210	AT1G04080	AT1G48120	AT1G21580	AT1G04790	AT1G43930
AT1G03960	AT1G04510	AT1G13630	AT1G01453	AT1G79830	AT1G28530	AT1G04120	AT1G48490	AT1G21630	AT1G04950	AT1G44060
AT1G04030	AT1G04620	AT1G13790	AT1G01460	AT2G01460	AT1G28560	AT1G04140	AT1G48580	AT1G22060	AT1G04960	AT1G44840
AT1G04050	AT1G04710	AT1G14660	AT1G01470	AT2G02560	AT1G29030	AT1G04200	AT1G49630	AT1G22770	AT1G04985	AT1G44880
AT1G04080	AT1G04790	AT1G15320	AT1G01471	AT2G03140	AT1G29750	AT1G04210	AT1G50240	AT1G23230	AT1G04990	AT1G45030
AT1G04120	AT1G04810	AT1G15940	AT1G01480	AT2G17510	AT1G29780	AT1G04300	AT1G50410	AT1G24190	AT1G05070	AT1G47950
AT1G04140	AT1G04860	AT1G16330	AT1G01490	AT2G17930	AT1G30290	AT1G04390	AT1G54510	AT1G24300	AT1G05120	AT1G48290
AT1G04160	AT1G04950	AT1G16630	AT1G01500	AT2G19390	AT1G30410	AT1G04510	AT1G55325	AT1G24706	AT1G05180	AT1G49080
AT1G04200	AT1G05120	AT1G16710	AT1G01510	AT2G20290	AT1G30460	AT1G04600	AT1G55350	AT1G25540	AT1G05350	AT1G49090
AT1G04210	AT1G05380	AT1G16800	AT1G01520	AT2G20320	AT1G31360	AT1G04620	AT1G55540	AT1G27430	AT1G05590	AT1G52850
AT1G04300	AT1G05410	AT1G17230	AT1G01530	AT2G21300	AT1G32810	AT1G04650	AT1G55820	AT1G27590	AT1G05720	AT1G56675
AT1G04390	AT1G05460	AT1G17460	AT1G01540	AT2G22010	AT1G32870	AT1G04700	AT1G55860	AT1G27595	AT1G05840	AT1G57640
AT1G04510	AT1G05630	AT1G17540	AT1G01550	AT2G22125	AT1G34065	AT1G04710	AT1G55970	AT1G27750	AT1G05890	AT1G60150
AT1G04600	AT1G05790	AT1G17760	AT1G01560	AT2G23740	AT1G36070	AT1G04730	AT1G56440	AT1G27850	AT1G05960	AT1G61510
AT1G04620	AT1G05830	AT1G18270	AT1G01570	AT2G25730	AT1G43620	AT1G04790	AT1G58060	AT1G28420	AT1G06149	AT1G67240
AT1G04650	AT1G05910	AT1G18910	AT1G01580	AT2G25850	AT1G43770	AT1G04810	AT1G58220	AT1G29350	AT1G06210	AT1G78095
AT1G04700	AT1G05960	AT1G19220	AT1G01590	AT2G26890	AT1G44120	AT1G04860	AT1G58230	AT1G29940	AT1G06230	AT2G01840
AT1G04710	AT1G06149	AT1G19230	AT1G01600	AT2G28290	AT1G45150	AT1G04950	AT1G58250	AT1G30450	AT1G06390	AT2G03100
AT1G04730	AT1G06150	AT1G19850	AT1G01610	AT2G40030	AT1G45231	AT1G05120	AT1G59660	AT1G31810	AT1G06410	AT2G04036
AT1G04790	AT1G06310	AT1G20060	AT1G01620	AT2G42270	AT1G47340	AT1G05230	AT1G60200	AT1G32750	AT1G06470	AT2G05080
AT1G04810	AT1G06410	AT1G20150	AT1G01630	AT2G45540	AT1G48050	AT1G05380	AT1G61500	AT1G33410	AT1G06475	AT2G05110
AT1G04860	AT1G06560	AT1G20160	AT1G01640	AT2G46020	AT1G48310	AT1G05410	AT1G63010	AT1G35220	AT1G06700	AT2G05610
AT1G04950	AT1G06590	AT1G20410	AT1G01670	AT2G48060	AT1G48540	AT1G05460	AT1G63020	AT1G36160	AT1G06890	AT2G05640
AT1G05120	AT1G06670	AT1G20570	AT1G01680	AT3G01460	AT1G48560	AT1G05490	AT1G63490	AT1G43850	AT1G07300	AT2G05660
AT1G05230	AT1G06710	AT1G20630	AT1G01695	AT3G01600	AT1G48580	AT1G05570	AT1G63640	AT1G44910	AT1G07400	AT2G05800
AT1G05380	AT1G06720	AT1G20720	AT1G01700	AT3G02260	AT1G50000	AT1G05670	AT1G64570	AT1G45160	AT1G07410	AT2G05930
AT1G05410	AT1G06900	AT1G20880	AT1G01720	AT3G03110	AT1G50510	AT1G05790	AT1G64960	AT1G47550	AT1G07420	AT2G05935
AT1G05460	AT1G06950	AT1G20930	AT1G01725	AT3G04740	AT1G50750	AT1G05830	AT1G65810	AT1G48090	AT1G07480	AT2G07160
AT1G05490	AT1G07510	AT1G21170	AT1G01730	AT3G05090	AT1G51590	AT1G05910	AT1G67120	AT1G48120	AT1G07700	AT2G07630
AT1G05570	AT1G07705	AT1G21650	AT1G01740	AT3G05380	AT1G52500	AT1G05950	AT1G67140	AT1G48410	AT1G07770	AT2G10420
AT1G05630	AT1G07710	AT1G21651	AT1G01750	AT3G05680	AT1G52510	AT1G05960	AT1G67500	AT1G48490	AT1G07930	AT2G10570
AT1G05670	AT1G07910	AT1G21700	AT1G01760	AT3G06530	AT1G53450	AT1G06149	AT1G67690	AT1G48650	AT1G07960	AT2G10820
AT1G05790	AT1G07970	AT1G24764	AT1G01780	AT3G08850	AT1G53500	AT1G06150	AT1G67870	AT1G49040	AT1G07990	AT2G10850
AT1G05830	AT1G07990	AT1G25360	AT1G01790	AT3G12810	AT1G53600	AT1G06310	AT1G70320	AT1G49340	AT1G08110	AT2G10860
AT1G05910	AT1G08040	AT1G25540	AT1G01800	AT3G13330	AT1G54510	AT1G06410	AT1G72390	AT1G50030	AT1G08190	AT2G11730
AT1G05950	AT1G08060	AT1G26130	AT1G01810	AT3G13530	AT1G54570	AT1G06490	AT1G73177	AT1G50200	AT1G08370	AT2G12770
AT1G05960	AT1G08125	AT1G26330	AT1G01820	AT3G14120	AT1G54610	AT1G06560	AT1G74600	AT1G51720	AT1G08420	AT2G13470
AT1G06140	AT1G08130	AT1G26610	AT1G01830	AT3G14172	AT1G55250	AT1G06590	AT1G74750	AT1G52360	AT1G08450	AT2G13480
AT1G06149	AT1G08190	AT1G26810	AT1G01840	AT3G17750	AT1G55730	AT1G06670	AT1G76950	AT1G54490	AT1G08530	AT2G13490
AT1G06150	AT1G08210	AT1G27500	AT1G01860	AT3G19050	AT1G55820	AT1G06710	AT1G77300	AT1G55325	AT1G08550	AT2G13520
AT1G06310	AT1G08410	AT1G27720	AT1G01880	AT3G19190	AT1G55915	AT1G06720	AT1G77310	AT1G55350	AT1G08680	AT2G14470
AT1G06410	AT1G08420	AT1G27880	AT1G01900	AT3G19830	AT1G55930	AT1G06750	AT1G77320	AT1G55540	AT1G08700	AT2G14796
AT1G06490	AT1G08450	AT1G28210	AT1G01920	AT3G21290	AT1G56130	AT1G06840	AT1G77460	AT1G55860	AT1G08720	AT2G14980
AT1G06560	AT1G08550	AT1G29170	AT1G01930	AT3G22790	AT1G56140	AT1G06900	AT1G78940	AT1G58060	AT1G08750	AT2G15380
AT1G06590	AT1G08590	AT1G29380	AT1G01940	AT3G44530	AT1G56145	AT1G06950	AT1G79570	AT1G58220	AT1G08820	AT2G15540
AT1G06670	AT1G08610	AT1G29730	AT1G01970	AT3G49500	AT1G56310	AT1G07390	AT2G01130	AT1G58230	AT1G09010	AT2G15700
AT1G06710	AT1G08680	AT1G29750	AT1G01980	AT3G50370	AT1G56570	AT1G07510	AT2G03140	AT1G58250	AT1G09020	AT2G15800
AT1G06720	AT1G08720	AT1G30290	AT1G01990	AT3G50380	AT1G59660	AT1G07705	AT2G04235	AT1G59610	AT1G09140	AT2G34130
AT1G06750	AT1G08750	AT1G30420	AT1G02000	AT3G55160	AT1G60700	AT1G07710	AT2G04660	AT1G59750	AT1G09330	AT3G11970
AT1G06840	AT1G08910	AT1G30460	AT1G02020	AT3G57300	AT1G60860	AT1G07910	AT2G04740	AT1G59820	AT1G09415	AT3G25725
AT1G06900	AT1G09020	AT1G31230	AT1G02030	AT3G59770	AT1G60930	AT1G07970	AT2G04850	AT1G59890	AT1G09430	AT3G26614
AT1G06950	AT1G09060	AT1G31360	AT1G02040	AT3G60240	AT1G61370	AT1G07990	AT2G04860	AT1G60070	AT1G09520	AT3G27883
AT1G07390	AT1G09100	AT1G32415	AT1G02060	AT3G62900	AT1G61430	AT1G08125	AT2G05120	AT1G61140	AT1G09640	AT3G28153
AT1G07510	AT1G09150	AT1G32810	AT1G02065	AT4G00450	AT1G61500	AT1G08130	AT2G06005	AT1G61210	AT1G09730	AT3G28157
AT1G07705	AT1G09270	AT1G32900	AT1G02070	AT4G01810	AT1G61640	AT1G08190	AT2G07170	AT1G63490	AT1G09810	AT3G28865
AT1G07710	AT1G09280	AT1G34180	AT1G02074	AT4G01860	AT1G62130	AT1G08210	AT2G12550	AT1G63640	AT1G09840	AT3G28945
AT1G07910	AT1G09570	AT1G34355	AT1G02090	AT4G02660	AT1G63500	AT1G08260	AT2G16920	AT1G63700	AT1G09940	AT3G29078
AT1G07970	AT1G09770	AT1G35530	AT1G02100	AT4G03550	AT1G63740	AT1G08410	AT2G17140	AT1G64570	AT1G09980	AT3G29577
AT1G07990	AT1G09900	AT1G35660	AT1G02120	AT4G04920	AT1G65540	AT1G08420	AT2G17510	AT1G64790	AT1G10130	AT3G29648
AT1G08040	AT1G09960	AT1G36070	AT1G02130	AT4G10590	AT1G67210	AT1G08450	AT2G17580	AT1G65440	AT1G10150	AT3G29650
AT1G08060	AT1G09980	AT1G36180	AT1G02140	AT4G10930	AT1G67550	AT1G08550	AT2G17930	AT1G67120	AT1G10210	AT3G29727
AT1G08125	AT1G10130	AT1G42470	AT1G02145	AT4G11860	AT1G67720	AT1G08600	AT2G19090	AT1G67140	AT1G10230	AT3G29755
AT1G08130	AT1G10170	AT1G43770	AT1G02150	AT4G12770	AT1G68930	AT1G08610	AT2G19120	AT1G67690	AT1G10240	AT3G30170
AT1G08190	AT1G10180	AT1G45110	AT1G02160	AT4G12780	AT1G71240	AT1G08680	AT2G19170	AT1G68990	AT1G10290	AT3G30836
AT1G08210	AT1G10270	AT1G45130	AT1G02170	AT4G14150	AT1G71460	AT1G08720	AT2G19930	AT1G70060	AT1G10430	AT3G30837
AT1G08260	AT1G10290	AT1G45231	AT1G02180	AT4G15180	AT1G71490	AT1G08750	AT2G20210	AT1G70320	AT1G10500	AT3G30839
AT1G08410	AT1G10320	AT1G47900	AT1G02190	AT4G16310	AT1G72540	AT1G08860	AT2G20290	AT1G71010	AT1G10730	AT3G31440
AT1G08420	AT1G10390	AT1G48310	AT1G02205	AT4G17140	AT1G72990	AT1G08910	AT2G20320	AT1G71220	AT1G10760	AT3G31920
AT1G08450	AT1G10450	AT1G48540	AT1G02210	AT4G17330	AT1G73177	AT1G09020	AT2G21300	AT1G72390	AT1G10910	AT3G31990
AT1G08550	AT1G10490	AT1G48580	AT1G02220	AT4G17610	AT1G73840	AT1G09060	AT2G22010	AT1G72410	AT1G10950	AT3G32043
AT1G08590	AT1G10510	AT1G49630	AT1G02230	AT4G18600	AT1G74170	AT1G09100	AT2G22070	AT1G72610	AT1G11200	AT3G32360
AT1G08600	AT1G10760	AT1G49920	AT1G02250	AT4G22970	AT1G74180	AT1G09150	AT2G22125	AT1G73430	AT1G11475	AT3G32405
AT1G08610	AT1G10820	AT1G50110	AT1G02260	AT4G24680	AT1G74340	AT1G09270	AT2G22560	AT1G73960	AT1G11480	AT3G32964
AT1G08680	AT1G10870	AT1G50240	AT1G02270	AT4G27010	AT1G74350	AT1G09280	AT2G23380	AT1G74260	AT1G11650	AT3G42472
AT1G08720	AT1G10900	AT1G50360	AT1G02280	AT4G29380	AT1G74390	AT1G09570	AT2G23520	AT1G76810	AT1G11660	AT3G42545
AT1G08750	AT1G10910	AT1G54280	AT1G02290	AT4G30100	AT1G74580	AT1G09710	AT2G23740	AT1G77300	AT1G11710	AT3G42766
AT1G08840	AT1G10950	AT1G54570	AT1G02300	AT4G31160	AT1G74750	AT1G09770	AT2G24070	AT1G77460	AT1G11785	AT3G42783
AT1G08860	AT1G11060	AT1G54960	AT1G02305	AT4G31570	AT1G74790	AT1G09900	AT2G24690	AT1G77800	AT1G11790	AT3G43444
AT1G08910	AT1G11130	AT1G55040	AT1G02310	AT4G32010	AT1G75010	AT1G09960	AT2G25050	AT1G78080	AT1G11840	AT3G43575
AT1G09020	AT1G11200	AT1G55050	AT1G02320	AT4G32551	AT1G77250	AT1G09980	AT2G25560	AT1G78920	AT1G11890	AT3G43622
AT1G09060	AT1G11390	AT1G55200	AT1G02330	AT4G32700	AT1G77550	AT1G10050	AT2G25730	AT1G79000	AT1G11910	AT3G43635
AT1G09100	AT1G11400	AT1G55730	AT1G02335	AT4G35520	AT1G77610	AT1G10130	AT2G26790	AT1G79190	AT1G12350	AT3G43640
AT1G09150	AT1G11410	AT1G55820	AT1G02340	AT4G35800	AT1G77620	AT1G10170	AT2G26890	AT1G79280	AT1G12360	AT3G44035
AT1G09270	AT1G11660	AT1G55860	AT1G02350	AT4G36080	AT1G78915	AT1G10180	AT2G26910	AT1G79350	AT1G12370	AT3G44267
AT1G09280	AT1G11870	AT1G55970	AT1G02360	AT4G38440	AT1G79490	AT1G10270	AT2G27380	AT1G79560	AT1G12440	AT3G44270
AT1G09300	AT1G12290	AT1G56120	AT1G02370	AT4G39420	AT1G79540	AT1G10290	AT2G28070	AT1G79570	AT1G12470	AT3G44605
AT1G09450	AT1G12360	AT1G56130	AT1G02380	AT5G01950	AT2G01130	AT1G10300	AT2G28240	AT1G79830	AT1G12520	AT3G45270
AT1G09570	AT1G12470	AT1G56145	AT1G02390	AT5G02310	AT2G01750	AT1G10320	AT2G28250	AT1G79950	AT1G12580	AT3G45520
AT1G09710	AT1G12580	AT1G58060	AT1G02391	AT5G03280	AT2G02750	AT1G10390	AT2G28290	AT1G80070	AT1G12680	AT3G46387
AT1G09770	AT1G12770	AT1G59540	AT1G02400	AT5G05560	AT2G04660	AT1G10450	AT2G28450	AT2G01460	AT1G12800	AT3G54823
AT1G09900	AT1G12930	AT1G59660	AT1G02405	AT5G06120	AT2G04845	AT1G10490	AT2G33680	AT2G02560	AT1G12840	AT3G60565
AT1G09910	AT1G13000	AT1G60460	AT1G02410	AT5G07940	AT2G04860	AT1G10510	AT2G40030	AT2G03140	AT1G12920	AT3G62480
AT1G09960	AT1G13040	AT1G60860	AT1G02420	AT5G07980	AT2G04890	AT1G10520	AT2G41460	AT2G03150	AT1G13120	AT4G01490
AT1G09980	AT1G13050	AT1G60930	AT1G02430	AT5G08230	AT2G04940	AT1G10760	AT2G43040	AT2G06990	AT1G13730	AT4G02314
AT1G10050	AT1G13150	AT1G61370	AT1G02440	AT5G12400	AT2G06005	AT1G10870	AT2G45540	AT2G07360	AT1G13890	AT4G02490
AT1G10130	AT1G13220	AT1G61500	AT1G02450	AT5G13530	AT2G12550	AT1G10900	AT2G46020	AT2G13370	AT1G13980	AT4G04000
AT1G10170	AT1G13320	AT1G62130	AT1G02460	AT5G14580	AT2G14050	AT1G10910	AT3G01460	AT2G16485	AT1G14270	AT4G04300
AT1G10180	AT1G13800	AT1G63010	AT1G02470	AT5G15540	AT2G16390	AT1G10930	AT3G01600	AT2G16640	AT1G14290	AT4G04420
AT1G10270	AT1G13980	AT1G63020	AT1G02475	AT5G15680	AT2G17033	AT1G10950	AT3G02260	AT2G16920	AT1G14380	AT4G04430
AT1G10290	AT1G14070	AT1G63440	AT1G02490	AT5G15700	AT2G17140	AT1G11060	AT3G03050	AT2G16940	AT1G14400	AT4G04545
AT1G10300	AT1G14530	AT1G64310	AT1G02500	AT5G16270	AT2G17150	AT1G11100	AT3G04240	AT2G16950	AT1G14530	AT4G04550
AT1G10320	AT1G14570	AT1G64610	AT1G02510	AT5G20730	AT2G17570	AT1G11130	AT3G04740	AT2G17510	AT1G14560	AT4G04560
AT1G10390	AT1G14610	AT1G64960	AT1G02520	AT5G23110	AT2G18330	AT1G11160	AT3G05040	AT2G17790	AT1G14570	AT4G04655
AT1G10450	AT1G14650	AT1G65010	AT1G02530	AT5G23150	AT2G18950	AT1G11200	AT3G05380	AT2G17930	AT1G14590	AT4G08060
AT1G10490	AT1G14830	AT1G65120	AT1G02540	AT5G24350	AT2G19240	AT1G11350	AT3G05680	AT2G19160	AT1G14610	AT4G08070
AT1G10510	AT1G14840	AT1G66730	AT1G02550	AT5G25270	AT2G19340	AT1G11390	AT3G06480	AT2G19170	AT1G14685	AT4G08262
AT1G10520	AT1G14850	AT1G67120	AT1G02560	AT5G27970	AT2G19380	AT1G11400	AT3G06530	AT2G19390	AT1G15015	AT4G08375
AT1G10760	AT1G14910	AT1G67420	AT1G02570	AT5G39500	AT2G19940	AT1G11410	AT3G06920	AT2G20000	AT1G15110	AT4G08970
AT1G10820	AT1G15020	AT1G67500	AT1G02575	AT5G40820	AT2G20650	AT1G11660	AT3G07100	AT2G20190	AT1G15240	AT4G09146
AT1G10870	AT1G15060	AT1G67550	AT1G02580	AT5G42950	AT2G21070	AT1G11720	AT3G07610	AT2G20320	AT1G15250	AT4G09280
AT1G10900	AT1G15130	AT1G67630	AT1G02590	AT5G43900	AT2G22070	AT1G12290	AT3G07980	AT2G20580	AT1G15280	AT4G09710
AT1G10910	AT1G15165	AT1G67720	AT1G02610	AT5G44240	AT2G23370	AT1G12360	AT3G08850	AT2G21300	AT1G15430	AT4G11375
AT1G10930	AT1G15240	AT1G67780	AT1G02620	AT5G44800	AT2G23550	AT1G12460	AT3G08943	AT2G22010	AT1G15740	AT4G15590
AT1G10950	AT1G15280	AT1G67800	AT1G02630	AT5G47010	AT2G23945	AT1G12470	AT3G08947	AT2G22088	AT1G15750	AT4G22040
AT1G11060	AT1G15290	AT1G68930	AT1G02640	AT5G47020	AT2G24690	AT1G12580	AT3G10180	AT2G22125	AT1G15780	AT5G07505
AT1G11100	AT1G15440	AT1G71380	AT1G02650	AT5G49430	AT2G24960	AT1G12770	AT3G10390	AT2G23380	AT1G15930	AT5G15990
AT1G11130	AT1G15490	AT1G71460	AT1G02660	AT5G49830	AT2G25420	AT1G12930	AT3G11000	AT2G24120	AT1G16180	AT5G15995
AT1G11160	AT1G15510	AT1G71530	AT1G02680	AT5G53460	AT2G25560	AT1G13000	AT3G12590	AT2G25050	AT1G16190	AT5G25045
AT1G11200	AT1G15570	AT1G71770	AT1G02700	AT5G56730	AT2G26270	AT1G13150	AT3G12980	AT2G25170	AT1G16250	AT5G26345
AT1G11350	AT1G15660	AT1G71830	AT1G02710	AT5G58410	AT2G26790	AT1G13220	AT3G13100	AT2G25730	AT1G16340	AT5G26775
AT1G11390	AT1G15750	AT1G72250	AT1G02720	AT5G60250	AT2G27460	AT1G13320	AT3G13226	AT2G25850	AT1G16470	AT5G27345
AT1G11400	AT1G15780	AT1G72270	AT1G02730	AT5G61140	AT2G27610	AT1G13790	AT3G13530	AT2G26780	AT1G16560	AT5G27905
AT1G11410	AT1G16090	AT1G72540	AT1G02740		AT2G28560	AT1G13800	AT3G13640	AT2G26890	AT1G16640	AT5G28053
AT1G11660	AT1G16190	AT1G72990	AT1G02750		AT2G28880	AT1G14070	AT3G14120	AT2G27900	AT1G16740	AT5G28056
AT1G11720	AT1G16250	AT1G73020	AT1G02770		AT2G31010	AT1G14530	AT3G14172	AT2G27980	AT1G16825	AT5G28405
AT1G11870	AT1G16270	AT1G73050	AT1G02780		AT2G31280	AT1G14570	AT3G14460	AT2G28070	AT1G16890	AT5G28526
AT1G11950	AT1G16460	AT1G73360	AT1G02790		AT2G31320	AT1G14610	AT3G15450	AT2G28290	AT1G16900	AT5G28545
AT1G12290	AT1G16480	AT1G73690	AT1G02800		AT2G31830	AT1G14650	AT3G16320	AT2G28520	AT1G16916	AT5G29646
AT1G12360	AT1G16540	AT1G74580	AT1G02810		AT2G31900	AT1G14830	AT3G17750	AT2G31260	AT1G17080	AT5G29708
AT1G12460	AT1G16560	AT1G74600	AT1G02813		AT2G32000	AT1G14840	AT3G19050	AT2G31660	AT1G17110	AT5G32593
AT1G12470	AT1G16610	AT1G74750	AT1G02816		AT2G33820	AT1G14910	AT3G19180	AT2G31960	AT1G17145	AT5G32825
AT1G12580	AT1G16650	AT1G74770	AT1G02820		AT2G33835	AT1G15060	AT3G19190	AT2G32700	AT1G17210	AT5G33270
AT1G12770	AT1G16680	AT1G76750	AT1G02830		AT2G34670	AT1G15130	AT3G19210	AT2G32730	AT1G17470	AT5G35334
AT1G12930	AT1G16700	AT1G76780	AT1G02840		AT2G35160	AT1G15165	AT3G19740	AT2G33435	AT1G17720	AT5G35725
AT1G13000	AT1G16780	AT1G76950	AT1G02850		AT2G35340	AT1G15280	AT3G21310	AT2G35050	AT1G17780	AT5G36005
AT1G13040	AT1G16858	AT1G77310	AT1G02860		AT2G35610	AT1G15290	AT3G21480	AT2G35630	AT1G17880	AT5G36655
AT1G13050	AT1G16860	AT1G77320	AT1G02870		AT2G36350	AT1G15320	AT3G22180	AT2G36850	AT1G18070	AT5G37175
AT1G13150	AT1G16970	AT1G77390	AT1G02880		AT2G36490	AT1G15440	AT3G22790	AT2G37840	AT1G18270	AT5G37875
AT1G13220	AT1G17070	AT1G77410	AT1G02900		AT2G36810	AT1G15490	AT3G23370	AT2G38440	AT1G18340	AT5G38285
AT1G13320	AT1G17110	AT1G77460	AT1G02910		AT2G40770	AT1G15510	AT3G23780	AT2G39260	AT1G18590	AT5G38595
AT1G13630	AT1G17210	AT1G77620	AT1G02920		AT2G41520	AT1G15570	AT3G24000	AT2G39340	AT1G18660	AT5G39060
AT1G13790	AT1G17220	AT1G78280	AT1G02930		AT2G41700	AT1G15660	AT3G24320	AT2G40030	AT1G18700	AT5G39245
AT1G13800	AT1G17270	AT1G78540	AT1G02940		AT2G42490	AT1G15750	AT3G24340	AT2G40730	AT1G18890	AT5G41755
AT1G13980	AT1G17340	AT1G78940	AT1G02950		AT2G44900	AT1G15940	AT3G24870	AT2G42270	AT1G19240	AT5G43015
AT1G14070	AT1G17360	AT1G78950	AT1G02960		AT2G45460	AT1G16090	AT3G24880	AT2G44950	AT1G19360	AT5G43105
AT1G14530	AT1G17440	AT1G79460	AT1G02965		AT2G45880	AT1G16190	AT3G26720	AT2G45540	AT1G19400	AT5G43415
AT1G14570	AT1G17450	AT1G79890	AT1G02980		AT2G46060	AT1G16250	AT3G27260	AT2G45910	AT1G19580	AT5G43800
AT1G14610	AT1G17500	AT1G80660	AT1G03010		AT2G46570	AT1G16270	AT3G42640	AT2G46000	AT1G19660	AT5G46665
AT1G14650	AT1G17580	AT2G01130	AT1G03020		AT2G47210	AT1G16330	AT3G43610	AT2G46020	AT1G19860	AT5G47815
AT1G14660	AT1G17680	AT2G02150	AT1G03022		AT2G47300	AT1G16460	AT3G43920	AT2G46560	AT1G19880	AT5G53775
AT1G14830	AT1G17690	AT2G02750	AT1G03030		AT3G03060	AT1G16560	AT3G44530	AT2G47390	AT1G19920	AT5G54203
AT1G14840	AT1G17720	AT2G02780	AT1G03040		AT3G03090	AT1G16610	AT3G45330	AT2G47410	AT1G20090	AT5G65676
AT1G14850	AT1G17850	AT2G04235	AT1G03050		AT3G03140	AT1G16630	AT3G45420	AT2G48060	AT1G20960
AT1G14910	AT1G17980	AT2G04650	AT1G03055		AT3G03580	AT1G16650	AT3G45830	AT2G48110	AT1G21080
AT1G15020	AT1G18160	AT2G04660	AT1G03070		AT3G04260	AT1G16680	AT3G45870	AT2G48160	AT1G21190
AT1G15060	AT1G18450	AT2G04860	AT1G03103		AT3G04380	AT1G16700	AT3G45880	AT3G01310	AT1G21410
AT1G15130	AT1G18470	AT2G06005	AT1G03106		AT3G04450	AT1G16780	AT3G46670	AT3G01320	AT1G21560
AT1G15165	AT1G18550	AT2G07170	AT1G03120		AT3G04980	AT1G16858	AT3G46920	AT3G01380	AT1G21630
AT1G15240	AT1G18690	AT2G12550	AT1G03130		AT3G05350	AT1G16860	AT3G47110	AT3G01460	AT1G21710
AT1G15280	AT1G18700	AT2G13600	AT1G03140		AT3G05480	AT1G16970	AT3G47460	AT3G02260	AT1G22050
AT1G15290	AT1G18830	AT2G14050	AT1G03150		AT3G06860	AT1G17070	AT3G48470	AT3G03110	AT1G22200
AT1G15320	AT1G18840	AT2G16270	AT1G03170		AT3G06910	AT1G17110	AT3G49500	AT3G03380	AT1G22220
AT1G15440	AT1G18900	AT2G16440	AT1G03200		AT3G07060	AT1G17210	AT3G50110	AT3G03790	AT1G22450
AT1G15490	AT1G18950	AT2G17140	AT1G03210		AT3G07530	AT1G17220	AT3G50370	AT3G04240	AT1G22510
AT1G15510	AT1G19100	AT2G18100	AT1G03220		AT3G07610	AT1G17230	AT3G51480	AT3G04340	AT1G22630
AT1G15570	AT1G19270	AT2G18450	AT1G03230		AT3G07740	AT1G17270	AT3G51490	AT3G04490	AT1G22850
AT1G15660	AT1G19485	AT2G18880	AT1G03240		AT3G07980	AT1G17340	AT3G53240	AT3G04740	AT1G22920
AT1G15750	AT1G19490	AT2G19090	AT1G03250		AT3G08800	AT1G17360	AT3G53360	AT3G05040	AT1G22960
AT1G15780	AT1G19720	AT2G19120	AT1G03290		AT3G08840	AT1G17440	AT3G53760	AT3G05090	AT1G23140
AT1G15940	AT1G19860	AT2G19240	AT1G03300		AT3G09040	AT1G17500	AT3G54580	AT3G05380	AT1G23400
AT1G16090	AT1G19880	AT2G19930	AT1G03310		AT3G09080	AT1G17540	AT3G54590	AT3G05680	AT1G23900
AT1G16190	AT1G19940	AT2G20210	AT1G03320		AT3G10550	AT1G17680	AT3G55160	AT3G06290	AT1G24030
AT1G16250	AT1G20230	AT2G20250	AT1G03330		AT3G12380	AT1G17690	AT3G56360	AT3G06480	AT1G24040
AT1G16270	AT1G20380	AT2G20290	AT1G03340		AT3G14460	AT1G17720	AT3G57300	AT3G06530	AT1G24267
AT1G16330	AT1G20750	AT2G20470	AT1G03350		AT3G15920	AT1G17850	AT3G59750	AT3G07100	AT1G24360
AT1G16460	AT1G20760	AT2G20800	AT1G03360		AT3G18020	AT1G17980	AT3G59770	AT3G07160	AT1G24706
AT1G16480	AT1G20910	AT2G20815	AT1G03370		AT3G18524	AT1G18160	AT3G60240	AT3G07660	AT1G25260
AT1G16540	AT1G20920	AT2G21070	AT1G03390		AT3G18730	AT1G18450	AT3G62900	AT3G08530	AT1G25490
AT1G16560	AT1G20925	AT2G21080	AT1G03400		AT3G18770	AT1G18470	AT3G63070	AT3G08850	AT1G25580
AT1G16610	AT1G20960	AT2G21480	AT1G03410		AT3G18840	AT1G18550	AT4G00450	AT3G08943	AT1G26370
AT1G16630	AT1G20970	AT2G21800	AT1G03430		AT3G19300	AT1G18700	AT4G01810	AT3G08947	AT1G26665
AT1G16650	AT1G20980	AT2G22070	AT1G03440		AT3G21280	AT1G18830	AT4G02110	AT3G08960	AT1G27190
AT1G16680	AT1G21160	AT2G22560	AT1G03445		AT3G21480	AT1G18840	AT4G02510	AT3G10270	AT1G27300
AT1G16700	AT1G21380	AT2G23360	AT1G03457		AT3G22220	AT1G18900	AT4G02660	AT3G10380	AT1G27310
AT1G16710	AT1G21410	AT2G23550	AT1G03470		AT3G22980	AT1G18910	AT4G03230	AT3G11130	AT1G27320
AT1G16780	AT1G21450	AT2G25420	AT1G03475		AT3G23070	AT1G18950	AT4G03550	AT3G11960	AT1G27370
AT1G16800	AT1G21580	AT2G25560	AT1G03490		AT3G23640	AT1G19100	AT4G04920	AT3G11964	AT1G27380
AT1G16858	AT1G21610	AT2G25940	AT1G03495		AT3G23790	AT1G19220	AT4G09130	AT3G12010	AT1G27400
AT1G16860	AT1G21630	AT2G26790	AT1G03510		AT3G24000	AT1G19230	AT4G09140	AT3G12012	AT1G27430
AT1G16970	AT1G21640	AT2G26910	AT1G03520		AT3G24090	AT1G19270	AT4G09980	AT3G12590	AT1G27470
AT1G17070	AT1G21730	AT2G26920	AT1G03560		AT3G24495	AT1G19485	AT4G10120	AT3G12810	AT1G27510
AT1G17110	AT1G21810	AT2G27610	AT1G03590		AT3G24560	AT1G19850	AT4G11130	AT3G12980	AT1G27840
AT1G17210	AT1G22060	AT2G27630	AT1G03600		AT3G26910	AT1G19860	AT4G11270	AT3G13225	AT1G28120
AT1G17220	AT1G22070	AT2G28240	AT1G03610		AT3G26990	AT1G19880	AT4G11440	AT3G13290	AT1G28240
AT1G17230	AT1G22260	AT2G28560	AT1G03620		AT3G27120	AT1G19940	AT4G11850	AT3G13330	AT1G28395
AT1G17270	AT1G22620	AT2G28880	AT1G03630		AT3G27130	AT1G20060	AT4G12780	AT3G13530	AT1G28540
AT1G17340	AT1G22660	AT2G29890	AT1G03650		AT3G27610	AT1G20150	AT4G13550	AT3G13870	AT1G29120
AT1G17360	AT1G22770	AT2G30320	AT1G03660		AT3G28430	AT1G20160	AT4G14150	AT3G14120	AT1G29150
AT1G17440	AT1G22830	AT2G30480	AT1G03670		AT3G28760	AT1G20380	AT4G15730	AT3G14172	AT1G29300
AT1G17450	AT1G22860	AT2G31010	AT1G03680		AT3G42640	AT1G20410	AT4G15810	AT3G15120	AT1G29310
AT1G17460	AT1G22870	AT2G31320	AT1G03687		AT3G43210	AT1G20570	AT4G15840	AT3G16940	AT1G29350
AT1G17500	AT1G22930	AT2G31650	AT1G03700		AT3G44370	AT1G20720	AT4G16120	AT3G17205	AT1G29370
AT1G17540	AT1G22960	AT2G31830	AT1G03710		AT3G44690	AT1G20750	AT4G16310	AT3G17750	AT1G29390
AT1G17580	AT1G23180	AT2G31900	AT1G03720		AT3G45040	AT1G20760	AT4G17140	AT3G17770	AT1G29470
AT1G17680	AT1G23230	AT2G31970	AT1G03730		AT3G45420	AT1G20880	AT4G17330	AT3G17850	AT1G29760
AT1G17690	AT1G23800	AT2G32250	AT1G03740		AT3G45880	AT1G20910	AT4G17610	AT3G17900	AT1G29790
AT1G17720	AT1G23870	AT2G32940	AT1G03760		AT3G46670	AT1G20925	AT4G18600	AT3G18290	AT1G29880
AT1G17760	AT1G23880	AT2G33240	AT1G03780		AT3G46930	AT1G20930	AT4G19080	AT3G18860	AT1G30000
AT1G17850	AT1G23900	AT2G33640	AT1G03790		AT3G47700	AT1G20970	AT4G19090	AT3G19190	AT1G30010
AT1G17980	AT1G24030	AT2G33680	AT1G03800		AT3G47860	AT1G20980	AT4G19590	AT3G19670	AT1G30470
AT1G18160	AT1G24040	AT2G34240	AT1G03810		AT3G48150	AT1G21160	AT4G20060	AT3G19740	AT1G30580
AT1G18270	AT1G24090	AT2G35030	AT1G03820		AT3G48190	AT1G21380	AT4G20940	AT3G19830	AT1G30590
AT1G18450	AT1G24120	AT2G35140	AT1G03840		AT3G48210	AT1G21410	AT4G21100	AT3G20010	AT1G30970
AT1G18470	AT1G24190	AT2G35160	AT1G03850		AT3G48440	AT1G21450	AT4G21530	AT3G21290	AT1G31170
AT1G18550	AT1G24300	AT2G35340	AT1G03860		AT3G48830	AT1G21610	AT4G22440	AT3G21430	AT1G31300
AT1G18690	AT1G24320	AT2G35450	AT1G03870		AT3G49410	AT1G21630	AT4G22970	AT3G22270	AT1G31420
AT1G18700	AT1G24340	AT2G35740	AT1G03880		AT3G50430	AT1G21640	AT4G24200	AT3G22790	AT1G31440
AT1G18830	AT1G24460	AT2G36350	AT1G03890		AT3G51350	AT1G21700	AT4G24680	AT3G23590	AT1G31650
AT1G18840	AT1G24706	AT2G36380	AT1G03900		AT3G52050	AT1G21730	AT4G27010	AT3G24180	AT1G31800
AT1G18900	AT1G25580	AT2G36490	AT1G03905		AT3G52890	AT1G21810	AT4G28910	AT3G24870	AT1G31835
AT1G18910	AT1G26110	AT2G36810	AT1G03920		AT3G53240	AT1G22070	AT4G29380	AT3G24880	AT1G31870
AT1G18950	AT1G26150	AT2G37080	AT1G03930		AT3G53360	AT1G22260	AT4G29560	AT3G25840	AT1G31910
AT1G19100	AT1G26170	AT2G37290	AT1G03940		AT3G53830	AT1G22660	AT4G30100	AT3G26560	AT1G32050
AT1G19220	AT1G26180	AT2G37420	AT1G03950		AT3G54500	AT1G22860	AT4G30120	AT3G26720	AT1G32150
AT1G19230	AT1G26230	AT2G38720	AT1G03970		AT3G54790	AT1G22870	AT4G30710	AT3G27260	AT1G32230
AT1G19270	AT1G26370	AT2G40030	AT1G03980		AT3G56550	AT1G22930	AT4G31060	AT3G27530	AT1G32370
AT1G19485	AT1G26590	AT2G40770	AT1G03982		AT3G56990	AT1G22960	AT4G31210	AT3G29390	AT1G32400
AT1G19490	AT1G26620	AT2G41050	AT1G03990		AT3G58050	AT1G23800	AT4G31570	AT3G33530	AT1G32470
AT1G19720	AT1G26830	AT2G41210	AT1G04000		AT3G58160	AT1G23870	AT4G32620	AT3G43240	AT1G32500
AT1G19850	AT1G27000	AT2G41700	AT1G04010		AT3G58590	AT1G23880	AT4G32700	AT3G43300	AT1G32570
AT1G19860	AT1G27120	AT2G42640	AT1G04020		AT3G61170	AT1G23900	AT4G32820	AT3G43610	AT1G32928
AT1G19880	AT1G27180	AT2G42890	AT1G04040		AT3G63500	AT1G24090	AT4G35520	AT3G44340	AT1G33040
AT1G19940	AT1G27320	AT2G42920	AT1G04070		AT4G00490	AT1G24120	AT4G36080	AT3G44530	AT1G33050
AT1G20060	AT1G27430	AT2G42940	AT1G04090		AT4G00500	AT1G24190	AT4G36120	AT3G45190	AT1G33230
AT1G20150	AT1G27440	AT2G43040	AT1G04100		AT4G01030	AT1G24320	AT4G38440	AT3G47890	AT1G33250
AT1G20160	AT1G27470	AT2G43250	AT1G04110		AT4G02460	AT1G24460	AT4G39110	AT3G47910	AT1G33980
AT1G20230	AT1G27510	AT2G44900	AT1G04130		AT4G02750	AT1G24706	AT4G39420	AT3G48050	AT1G34020
AT1G20380	AT1G27520	AT2G45480	AT1G04150		AT4G02900	AT1G24764	AT5G01950	AT3G48060	AT1G34030
AT1G20410	AT1G27595	AT2G47300	AT1G04170		AT4G03200	AT1G25360	AT5G02310	AT3G49500	AT1G34150
AT1G20570	AT1G27630	AT2G47820	AT1G04171		AT4G04370	AT1G25540	AT5G04895	AT3G49600	AT1G34190
AT1G20630	AT1G27750	AT3G02010	AT1G04180		AT4G04790	AT1G25580	AT5G05560	AT3G50370	AT1G34260
AT1G20720	AT1G27752	AT3G02020	AT1G04190		AT4G08790	AT1G26110	AT5G06630	AT3G50380	AT1G34550
AT1G20750	AT1G27770	AT3G02330	AT1G04220		AT4G09140	AT1G26130	AT5G06640	AT3G52140	AT1G34570
AT1G20760	AT1G27840	AT3G02990	AT1G04230		AT4G10120	AT1G26170	AT5G07130	AT3G52250	AT1G35220
AT1G20880	AT1G27850	AT3G03090	AT1G04240		AT4G10550	AT1G26180	AT5G07740	AT3G53090	AT1G35460
AT1G20910	AT1G27900	AT3G03300	AT1G04250		AT4G11970	AT1G26230	AT5G07810	AT3G54280	AT1G35510
AT1G20920	AT1G27910	AT3G03580	AT1G04260		AT4G12010	AT1G26330	AT5G07920	AT3G54670	AT1G36640
AT1G20925	AT1G27960	AT3G04340	AT1G04270		AT4G12680	AT1G26370	AT5G07940	AT3G55020	AT1G36730
AT1G20930	AT1G28090	AT3G04980	AT1G04280		AT4G14570	AT1G26590	AT5G07980	AT3G55160	AT1G36732
AT1G20960	AT1G28320	AT3G05130	AT1G04290		AT4G15570	AT1G26610	AT5G08230	AT3G57300	AT1G41880
AT1G20970	AT1G28350	AT3G05480	AT1G04310		AT4G15730	AT1G26620	AT5G08360	AT3G57660	AT1G42440
AT1G20980	AT1G28420	AT3G05740	AT1G04330		AT4G16180	AT1G26810	AT5G08370	AT3G58640	AT1G43860
AT1G21160	AT1G28520	AT3G06630	AT1G04340		AT4G16250	AT1G26830	AT5G08490	AT3G59770	AT1G44910
AT1G21170	AT1G28530	AT3G06880	AT1G04350		AT4G16570	AT1G27000	AT5G09950	AT3G59940	AT1G45000
AT1G21380	AT1G28560	AT3G06920	AT1G04360		AT4G17616	AT1G27120	AT5G10370	AT3G60240	AT1G45050
AT1G21410	AT1G29030	AT3G07060	AT1G04370		AT4G18375	AT1G27320	AT5G10970	AT3G61480	AT1G45160
AT1G21450	AT1G29350	AT3G07610	AT1G04380		AT4G18830	AT1G27440	AT5G12400	AT3G61690	AT1G45170
AT1G21580	AT1G29560	AT3G07980	AT1G04400		AT4G20060	AT1G27470	AT5G12970	AT3G62360	AT1G47550
AT1G21610	AT1G29570	AT3G08800	AT1G04410		AT4G21300	AT1G27500	AT5G13000	AT3G62900	AT1G47720
AT1G21630	AT1G29630	AT3G09040	AT1G04420		AT4G21520	AT1G27510	AT5G13960	AT3G63070	AT1G48020
AT1G21640	AT1G29740	AT3G09080	AT1G04430		AT4G21880	AT1G27595	AT5G13980	AT3G63460	AT1G48040
AT1G21650	AT1G29780	AT3G09450	AT1G04440		AT4G22930	AT1G27630	AT5G14230	AT4G00060	AT1G48110
AT1G21651	AT1G29800	AT3G09660	AT1G04445		AT4G22990	AT1G27720	AT5G14580	AT4G00450	AT1G48230
AT1G21700	AT1G29900	AT3G09670	AT1G04450		AT4G23000	AT1G27752	AT5G14770	AT4G01810	AT1G48270
AT1G21730	AT1G29940	AT3G10180	AT1G04470		AT4G23660	AT1G27840	AT5G15540	AT4G01860	AT1G48410
AT1G21810	AT1G30000	AT3G10690	AT1G04480		AT4G23950	AT1G27850	AT5G15680	AT4G02030	AT1G48490
AT1G22060	AT1G30010	AT3G11000	AT1G04490		AT4G25120	AT1G27880	AT5G15700	AT4G02260	AT1G48570
AT1G22070	AT1G30240	AT3G11040	AT1G04500		AT4G25515	AT1G27900	AT5G15880	AT4G02510	AT1G48690
AT1G22260	AT1G30330	AT3G11950	AT1G04501		AT4G25540	AT1G27910	AT5G15890	AT4G03080	AT1G49240
AT1G22620	AT1G30400	AT3G11964	AT1G04520		AT4G26750	AT1G27960	AT5G16486	AT4G03090	AT1G49300
AT1G22660	AT1G30410	AT3G13020	AT1G04530		AT4G26970	AT1G28090	AT5G16860	AT4G03550	AT1G49340
AT1G22770	AT1G30440	AT3G13100	AT1G04540		AT4G27080	AT1G28320	AT5G16870	AT4G04920	AT1G49420
AT1G22830	AT1G30450	AT3G13220	AT1G04550		AT4G27610	AT1G28350	AT5G17270	AT4G05320	AT1G49480
AT1G22860	AT1G30470	AT3G13640	AT1G04555		AT4G28080	AT1G28420	AT5G17420	AT4G05420	AT1G49590
AT1G22870	AT1G30600	AT3G13840	AT1G04560		AT4G28220	AT1G28520	AT5G18750	AT4G08480	AT1G49600
AT1G22930	AT1G30610	AT3G14170	AT1G04570		AT4G28710	AT1G29170	AT5G19920	AT4G09150	AT1G49760
AT1G22960	AT1G30620	AT3G14460	AT1G04580		AT4G28990	AT1G29350	AT5G20730	AT4G09680	AT1G50200
AT1G23180	AT1G30640	AT3G14570	AT1G04590		AT4G29060	AT1G29380	AT5G20980	AT4G09980	AT1G50730
AT1G23230	AT1G30680	AT3G14980	AT1G04610		AT4G29540	AT1G29560	AT5G23080	AT4G10320	AT1G50740
AT1G23800	AT1G30910	AT3G15130	AT1G04625		AT4G29560	AT1G29570	AT5G23110	AT4G10570	AT1G50900
AT1G23870	AT1G30970	AT3G15920	AT1G04630		AT4G29730	AT1G29630	AT5G23150	AT4G10590	AT1G51160
AT1G23880	AT1G31120	AT3G16320	AT1G04635		AT4G29910	AT1G29730	AT5G24350	AT4G10730	AT1G51320
AT1G23900	AT1G31420	AT3G16650	AT1G04640		AT4G29940	AT1G29740	AT5G24740	AT4G10930	AT1G51350
AT1G24030	AT1G31480	AT3G17360	AT1G04645		AT4G30000	AT1G29800	AT5G25270	AT4G10940	AT1G51510
AT1G24040	AT1G31730	AT3G17630	AT1G04660		AT4G30560	AT1G29900	AT5G26860	AT4G11110	AT1G51600
AT1G24090	AT1G31810	AT3G17690	AT1G04670		AT4G30720	AT1G29940	AT5G27000	AT4G11270	AT1G51610
AT1G24120	AT1G31870	AT3G17760	AT1G04680		AT4G30870	AT1G30000	AT5G27030	AT4G11380	AT1G51690
AT1G24190	AT1G31930	AT3G18110	AT1G04684		AT4G31390	AT1G30010	AT5G27220	AT4G11670	AT1G51710
AT1G24300	AT1G32120	AT3G18370	AT1G04690		AT4G31440	AT1G30240	AT5G27970	AT4G11800	AT1G51720
AT1G24320	AT1G32230	AT3G18730	AT1G04750		AT4G32360	AT1G30330	AT5G28290	AT4G11860	AT1G51730
AT1G24340	AT1G32330	AT3G18840	AT1G04760		AT4G32840	AT1G30400	AT5G36740	AT4G12750	AT1G51980
AT1G24460	AT1G32450	AT3G19040	AT1G04770		AT4G32970	AT1G30420	AT5G37530	AT4G12770	AT1G52180
AT1G24706	AT1G32490	AT3G19050	AT1G04778		AT4G35270	AT1G30440	AT5G37630	AT4G12780	AT1G52360
AT1G24764	AT1G32500	AT3G19210	AT1G04780		AT4G35740	AT1G30450	AT5G40100	AT4G13550	AT1G52730
AT1G25360	AT1G32530	AT3G19780	AT1G04800		AT4G36140	AT1G30470	AT5G40820	AT4G13970	AT1G53165
AT1G25540	AT1G32750	AT3G20150	AT1G04820		AT4G37130	AT1G30600	AT5G40840	AT4G14760	AT1G53190
AT1G25580	AT1G32870	AT3G20200	AT1G04830		AT4G38230	AT1G30610	AT5G40910	AT4G15180	AT1G53570
AT1G26110	AT1G32940	AT3G20440	AT1G04840		AT4G38240	AT1G30620	AT5G41940	AT4G16280	AT1G53580
AT1G26130	AT1G33050	AT3G20475	AT1G04850		AT4G39530	AT1G30640	AT5G42480	AT4G16310	AT1G53633
AT1G26150	AT1G33340	AT3G21180	AT1G04870		AT4G40000	AT1G30680	AT5G42950	AT4G16340	AT1G53730
AT1G26170	AT1G33390	AT3G21250	AT1G04880		AT5G01580	AT1G30910	AT5G43900	AT4G17140	AT1G53750
AT1G26180	AT1G33400	AT3G21280	AT1G04890		AT5G02520	AT1G30970	AT5G44510	AT4G17330	AT1G53780
AT1G26230	AT1G33410	AT3G21480	AT1G04900		AT5G02860	AT1G31120	AT5G44750	AT4G17410	AT1G54095
AT1G26330	AT1G33500	AT3G22790	AT1G04910		AT5G04110	AT1G31230	AT5G49430	AT4G17610	AT1G54115
AT1G26370	AT1G33680	AT3G22980	AT1G04920		AT5G04780	AT1G31420	AT5G49830	AT4G18600	AT1G54140
AT1G26590	AT1G33700	AT3G23370	AT1G04930		AT5G05240	AT1G31480	AT5G55540	AT4G19490	AT1G54340
AT1G26610	AT1G33980	AT3G23640	AT1G04940		AT5G06560	AT1G31730	AT5G56730	AT4G20850	AT1G54350
AT1G26620	AT1G34020	AT3G23670	AT1G04945		AT5G06580	AT1G31810	AT5G63920	AT4G21100	AT1G54390
AT1G26810	AT1G34065	AT3G23740	AT1G04960		AT5G06670	AT1G31870	AT5G63930	AT4G21670	AT1G54490
AT1G26830	AT1G34110	AT3G23790	AT1G04970		AT5G07130	AT1G31930	AT5G65750	AT4G22970	AT1G55150
AT1G27000	AT1G34120	AT3G24000	AT1G04980		AT5G07400	AT1G32120		AT4G23460	AT1G55170
AT1G27120	AT1G34130	AT3G24320	AT1G04985		AT5G08110	AT1G32230		AT4G24200	AT1G55175
AT1G27180	AT1G34150	AT3G24340	AT1G04990		AT5G08360	AT1G32330		AT4G24680	AT1G55270
AT1G27320	AT1G34210	AT3G24360	AT1G05000		AT5G08490	AT1G32415		AT4G25230	AT1G55350
AT1G27430	AT1G34220	AT3G24495	AT1G05010		AT5G08720	AT1G32450		AT4G28470	AT1G55520
AT1G27440	AT1G34260	AT3G24560	AT1G05020		AT5G09300	AT1G32490		AT4G29380	AT1G55680
AT1G27470	AT1G34300	AT3G27190	AT1G05030		AT5G10240	AT1G32500		AT4G29790	AT1G55750
AT1G27500	AT1G34420	AT3G27440	AT1G05040		AT5G10970	AT1G32530		AT4G30100	AT1G55860
AT1G27510	AT1G34470	AT3G27670	AT1G05055		AT5G11380	AT1G32750		AT4G30990	AT1G55890
AT1G27520	AT1G34550	AT3G27730	AT1G05060		AT5G11470	AT1G32900		AT4G31160	AT1G56050
AT1G27595	AT1G35220	AT3G28030	AT1G05065		AT5G11510	AT1G32940		AT4G31210	AT1G56580
AT1G27630	AT1G35470	AT3G42640	AT1G05070		AT5G12980	AT1G33050		AT4G31570	AT1G56700
AT1G27720	AT1G36160	AT3G42660	AT1G05080		AT5G13690	AT1G33340		AT4G32010	AT1G57765
AT1G27750	AT1G36280	AT3G43210	AT1G05085		AT5G14090	AT1G33390		AT4G32551	AT1G57860
AT1G27752	AT1G36320	AT3G43600	AT1G05090		AT5G14770	AT1G33400		AT4G32620	AT1G58080
AT1G27770	AT1G36990	AT3G43920	AT1G05100		AT5G15880	AT1G33410		AT4G32640	AT1G58200
AT1G27840	AT1G42430	AT3G44050	AT1G05136		AT5G16840	AT1G33500		AT4G32700	AT1G58440
AT1G27850	AT1G42440	AT3G44690	AT1G05140		AT5G16860	AT1G33680		AT4G32760	AT1G59560
AT1G27880	AT1G42480	AT3G44730	AT1G05150		AT5G16870	AT1G33700		AT4G32850	AT1G59610
AT1G27900	AT1G43140	AT3G44820	AT1G05160		AT5G18240	AT1G33980		AT4G32920	AT1G59750
AT1G27910	AT1G43560	AT3G45420	AT1G05170		AT5G18710	AT1G34020		AT4G33200	AT1G59820
AT1G27960	AT1G43620	AT3G45440	AT1G05180		AT5G19310	AT1G34110		AT4G34040	AT1G59840
AT1G28090	AT1G43690	AT3G45830	AT1G05190		AT5G19370	AT1G34120		AT4G34100	AT1G60070
AT1G28210	AT1G43850	AT3G46750	AT1G05200		AT5G19840	AT1G34130		AT4G34310	AT1G60660
AT1G28320	AT1G44120	AT3G46920	AT1G05205		AT5G19920	AT1G34150		AT4G35800	AT1G60670
AT1G28350	AT1G44900	AT3G47110	AT1G05210		AT5G20380	AT1G34180		AT4G35830	AT1G60900
AT1G28420	AT1G44910	AT3G47460	AT1G05220		AT5G22820	AT1G34210		AT4G36080	AT1G61030
AT1G28520	AT1G44960	AT3G47660	AT1G05240		AT5G23340	AT1G34220		AT4G38200	AT1G61140
AT1G28530	AT1G45150	AT3G48190	AT1G05250		AT5G23570	AT1G34260		AT4G38440	AT1G61770
AT1G28560	AT1G45160	AT3G48440	AT1G05260		AT5G23720	AT1G34300		AT4G38600	AT1G61780
AT1G29030	AT1G45180	AT3G48470	AT1G05270		AT5G24620	AT1G34355		AT4G38760	AT1G61850
AT1G29170	AT1G45249	AT3G48670	AT1G05280		AT5G24750	AT1G34420		AT4G39110	AT1G62430
AT1G29350	AT1G47340	AT3G48770	AT1G05290		AT5G24760	AT1G34470		AT4G39420	AT1G62914
AT1G29380	AT1G47570	AT3G48830	AT1G05291		AT5G24830	AT1G34550		AT4G39850	AT1G62990
AT1G29560	AT1G47870	AT3G49160	AT1G05300		AT5G24970	AT1G35220		AT5G01400	AT1G63770
AT1G29570	AT1G48040	AT3G49170	AT1G05310		AT5G27240	AT1G35470		AT5G01950	AT1G63780
AT1G29630	AT1G48050	AT3G49400	AT1G05320		AT5G27270	AT1G35530		AT5G02310	AT1G63800
AT1G29730	AT1G48090	AT3G49410	AT1G05330		AT5G27400	AT1G35660		AT5G04560	AT1G63830
AT1G29740	AT1G48110	AT3G50240	AT1G05340		AT5G27410	AT1G36280		AT5G05560	AT1G64185
AT1G29750	AT1G48120	AT3G51070	AT1G05350		AT5G27560	AT1G36320		AT5G05980	AT1G64230
AT1G29780	AT1G48210	AT3G51150	AT1G05360		AT5G27680	AT1G36990		AT5G06120	AT1G64440
AT1G29800	AT1G48360	AT3G51330	AT1G05370		AT5G28530	AT1G42430		AT5G06600	AT1G64520
AT1G29900	AT1G48370	AT3G51350	AT1G05385		AT5G28740	AT1G42440		AT5G06970	AT1G64550
AT1G29940	AT1G48410	AT3G51480	AT1G05400		AT5G34930	AT1G42470		AT5G07290	AT1G64840
AT1G30000	AT1G48430	AT3G51490	AT1G05420		AT5G34940	AT1G42480		AT5G07740	AT1G64990
AT1G30010	AT1G48490	AT3G53090	AT1G05430		AT5G35753	AT1G43140		AT5G07940	AT1G65040
AT1G30240	AT1G48520	AT3G53240	AT1G05440		AT5G35790	AT1G43560		AT5G07970	AT1G65220
AT1G30290	AT1G48560	AT3G53360	AT1G05450		AT5G35840	AT1G43690		AT5G07980	AT1G65270
AT1G30330	AT1G48570	AT3G53590	AT1G05470		AT5G35910	AT1G43850		AT5G08220	AT1G65290
AT1G30400	AT1G48598	AT3G54750	AT1G05500		AT5G35930	AT1G44900		AT5G08230	AT1G65352
AT1G30410	AT1G48600	AT3G54780	AT1G05510		AT5G36880	AT1G44910		AT5G08440	AT1G65580
AT1G30420	AT1G48650	AT3G54870	AT1G05520		AT5G37530	AT1G44960		AT5G08450	AT1G65820
AT1G30440	AT1G48760	AT3G55160	AT1G05530		AT5G37590	AT1G45110		AT5G08650	AT1G65980
AT1G30450	AT1G48790	AT3G56320	AT1G05540		AT5G38140	AT1G45130		AT5G10940	AT1G66260
AT1G30460	AT1G48840	AT3G56410	AT1G05550		AT5G38150	AT1G45160		AT5G11040	AT1G67280
AT1G30470	AT1G48950	AT3G56550	AT1G05560		AT5G39940	AT1G45180		AT5G11560	AT1G67300
AT1G30600	AT1G48970	AT3G56640	AT1G05575		AT5G40270	AT1G45249		AT5G11700	AT1G67310
AT1G30610	AT1G49040	AT3G56870	AT1G05577		AT5G40520	AT1G47570		AT5G12370	AT1G67325
AT1G30620	AT1G49050	AT3G56960	AT1G05580		AT5G41000	AT1G47870		AT5G12400	AT1G67350
AT1G30640	AT1G49210	AT3G57630	AT1G05590		AT5G41580	AT1G47900		AT5G12430	AT1G67410
AT1G30680	AT1G49230	AT3G57940	AT1G05600		AT5G41990	AT1G48040		AT5G13000	AT1G67490
AT1G30910	AT1G49340	AT3G58160	AT1G05610		AT5G41992	AT1G48090		AT5G13010	AT1G67890
AT1G30970	AT1G49540	AT3G58650	AT1G05615		AT5G42480	AT1G48110		AT5G13530	AT1G67950
AT1G31120	AT1G49670	AT3G58740	AT1G05620		AT5G43500	AT1G48210		AT5G13680	AT1G67960
AT1G31230	AT1G49890	AT3G59100	AT1G05640		AT5G43600	AT1G48360		AT5G13980	AT1G68000
AT1G31360	AT1G49970	AT3G59420	AT1G05650		AT5G43820	AT1G48370		AT5G14220	AT1G68100
AT1G31420	AT1G49980	AT3G59430	AT1G05660		AT5G44510	AT1G48410		AT5G14580	AT1G68140
AT1G31480	AT1G50000	AT3G59890	AT1G05675		AT5G44520	AT1G48430		AT5G15020	AT1G68680
AT1G31730	AT1G50030	AT3G60961	AT1G05680		AT5G44740	AT1G48490		AT5G15540	AT1G68820
AT1G31810	AT1G50120	AT3G61170	AT1G05690		AT5G45050	AT1G48520		AT5G15680	AT1G68830
AT1G31870	AT1G50140	AT3G61380	AT1G05700		AT5G45160	AT1G48570		AT5G15700	AT1G68890
AT1G31930	AT1G50180	AT3G61760	AT1G05710		AT5G45400	AT1G48598		AT5G16210	AT1G69010
AT1G32120	AT1G50200	AT3G63280	AT1G05720		AT5G45560	AT1G48600		AT5G16270	AT1G69220
AT1G32230	AT1G50260	AT3G63380	AT1G05730		AT5G46340	AT1G48650		AT5G16280	AT1G69340
AT1G32330	AT1G50410	AT4G00440	AT1G05740		AT5G47440	AT1G48760		AT5G16680	AT1G69460
AT1G32415	AT1G50460	AT4G00450	AT1G05750		AT5G49110	AT1G48790		AT5G17020	AT1G69588
AT1G32450	AT1G50480	AT4G00930	AT1G05760		AT5G49580	AT1G48840		AT5G18230	AT1G69640
AT1G32490	AT1G50500	AT4G02060	AT1G05770		AT5G49810	AT1G48950		AT5G18525	AT1G69980
AT1G32500	AT1G50510	AT4G02070	AT1G05780		AT5G49880	AT1G48970		AT5G19390	AT1G70060
AT1G32530	AT1G50660	AT4G02110	AT1G05785		AT5G50780	AT1G49040		AT5G19690	AT1G70180
AT1G32750	AT1G50710	AT4G02390	AT1G05800		AT5G54260	AT1G49050		AT5G20490	AT1G70320
AT1G32810	AT1G50730	AT4G02660	AT1G05805		AT5G54650	AT1G49210		AT5G20730	AT1G70730
AT1G32870	AT1G50750	AT4G02710	AT1G05810		AT5G55000	AT1G49230		AT5G22010	AT1G71010
AT1G32900	AT1G50840	AT4G02750	AT1G05820		AT5G55060	AT1G49340		AT5G22030	AT1G71030
AT1G32940	AT1G50890	AT4G03130	AT1G05835		AT5G55840	AT1G49540		AT5G22450	AT1G71090
AT1G33050	AT1G50910	AT4G03165	AT1G05840		AT5G57160	AT1G49630		AT5G22760	AT1G71350
AT1G33340	AT1G51200	AT4G03230	AT1G05850		AT5G57250	AT1G49670		AT5G22770	AT1G71696
AT1G33390	AT1G51590	AT4G03340	AT1G05860		AT5G57610	AT1G49890		AT5G22780	AT1G71800
AT1G33400	AT1G51600	AT4G03490	AT1G05870		AT5G59650	AT1G49920		AT5G23080	AT1G71860
AT1G33410	AT1G51610	AT4G04370	AT1G05880		AT5G59980	AT1G49970		AT5G23110	AT1G71900
AT1G33500	AT1G51710	AT4G04790	AT1G05890		AT5G62370	AT1G49980		AT5G23150	AT1G71910
AT1G33680	AT1G51720	AT4G04940	AT1G05894		AT5G64580	AT1G50030		AT5G23430	AT1G71940
AT1G33700	AT1G51730	AT4G04955	AT1G05900		AT5G65570	AT1G50110		AT5G23630	AT1G72370
AT1G33980	AT1G52080	AT4G05190	AT1G05920			AT1G50120		AT5G24350	AT1G72560
AT1G34020	AT1G52150	AT4G05420	AT1G05925			AT1G50140		AT5G24710	AT1G72650
AT1G34065	AT1G52360	AT4G09140	AT1G05930			AT1G50180		AT5G24740	AT1G72710
AT1G34110	AT1G52380	AT4G10120	AT1G05940			AT1G50200		AT5G25060	AT1G73060
AT1G34120	AT1G52410	AT4G10550	AT1G05970			AT1G50240		AT5G25270	AT1G73250
AT1G34130	AT1G52420	AT4G10710	AT1G05990			AT1G50260		AT5G25280	AT1G73350
AT1G34150	AT1G52500	AT4G11130	AT1G06000			AT1G50360		AT5G27030	AT1G73390
AT1G34180	AT1G52510	AT4G11230	AT1G06010			AT1G50410		AT5G27970	AT1G73430
AT1G34210	AT1G52780	AT4G11400	AT1G06020			AT1G50460		AT5G28350	AT1G73730
AT1G34220	AT1G53025	AT4G11440	AT1G06030			AT1G50480		AT5G35210	AT1G73750
AT1G34260	AT1G53050	AT4G11450	AT1G06040			AT1G50500		AT5G35980	AT1G73840
AT1G34300	AT1G53165	AT4G12620	AT1G06050			AT1G50660		AT5G38880	AT1G73980
AT1G34355	AT1G53190	AT4G12740	AT1G06060			AT1G50710		AT5G39500	AT1G74055
AT1G34420	AT1G53200	AT4G13650	AT1G06070			AT1G50730		AT5G40480	AT1G74330
AT1G34470	AT1G53280	AT4G13710	AT1G06080			AT1G50840		AT5G40820	AT1G74580
AT1G34550	AT1G53310	AT4G13750	AT1G06090			AT1G50890		AT5G40910	AT1G74920
AT1G35220	AT1G53450	AT4G14150	AT1G06100			AT1G50910		AT5G42220	AT1G75020
AT1G35470	AT1G53500	AT4G14180	AT1G06110			AT1G51200		AT5G42390	AT1G75170
AT1G35530	AT1G53590	AT4G14200	AT1G06120			AT1G51600		AT5G42400	AT1G75210
AT1G35660	AT1G53600	AT4G14280	AT1G06130			AT1G51610		AT5G42940	AT1G75220
AT1G36070	AT1G53710	AT4G14290	AT1G06135			AT1G51710		AT5G42950	AT1G75400
AT1G36160	AT1G53720	AT4G14570	AT1G06137			AT1G51720		AT5G43130	AT1G75580
AT1G36180	AT1G53780	AT4G14760	AT1G06148			AT1G51730		AT5G43900	AT1G75660
AT1G36280	AT1G54170	AT4G14790	AT1G06160			AT1G52080		AT5G44180	AT1G75840
AT1G36320	AT1G54370	AT4G14970	AT1G06170			AT1G52150		AT5G44240	AT1G76010
AT1G36990	AT1G54385	AT4G15215	AT1G06180			AT1G52360		AT5G44750	AT1G76030
AT1G42430	AT1G54440	AT4G15230	AT1G06190			AT1G52380		AT5G44800	AT1G76140
AT1G42440	AT1G54490	AT4G15570	AT1G06200			AT1G52410		AT5G47010	AT1G76150
AT1G42470	AT1G54510	AT4G15730	AT1G06210			AT1G52420		AT5G47020	AT1G76630
AT1G42480	AT1G54610	AT4G15810	AT1G06220			AT1G52780		AT5G47480	AT1G76940
AT1G43140	AT1G54710	AT4G15890	AT1G06225			AT1G53025		AT5G47490	AT1G77060
AT1G43560	AT1G54920	AT4G16120	AT1G06230			AT1G53050		AT5G47690	AT1G77140
AT1G43620	AT1G55020	AT4G16180	AT1G06240			AT1G53165		AT5G47820	AT1G77220
AT1G43690	AT1G55090	AT4G17770	AT1G06250			AT1G53190		AT5G48120	AT1G77420
AT1G43770	AT1G55150	AT4G18120	AT1G06260			AT1G53200		AT5G49030	AT1G77570
AT1G43850	AT1G55170	AT4G18375	AT1G06270			AT1G53280		AT5G49430	AT1G77770
AT1G44120	AT1G55250	AT4G18490	AT1G06280			AT1G53310		AT5G49830	AT1G77800
AT1G44900	AT1G55325	AT4G18820	AT1G06290			AT1G53590		AT5G51200	AT1G77850
AT1G44910	AT1G55350	AT4G19040	AT1G06320			AT1G53710		AT5G51660	AT1G78410
AT1G44960	AT1G55490	AT4G19090	AT1G06330			AT1G53720		AT5G53150	AT1G78870
AT1G45110	AT1G55500	AT4G19220	AT1G06340			AT1G53780		AT5G53460	AT1G78880
AT1G45130	AT1G55540	AT4G19560	AT1G06350			AT1G54170		AT5G54440	AT1G78882
AT1G45150	AT1G55590	AT4G19590	AT1G06360			AT1G54280		AT5G55390	AT1G78900
AT1G45160	AT1G55620	AT4G20130	AT1G06380			AT1G54370		AT5G56730	AT1G78920
AT1G45180	AT1G55690	AT4G20430	AT1G06390			AT1G54385		AT5G58100	AT1G79000
AT1G45231	AT1G55750	AT4G20910	AT1G06400			AT1G54440		AT5G58410	AT1G79010
AT1G45249	AT1G55915	AT4G20920	AT1G06420			AT1G54490		AT5G60410	AT1G79030
AT1G47340	AT1G55930	AT4G20940	AT1G06430			AT1G54710		AT5G61140	AT1G79200
AT1G47570	AT1G56085	AT4G21060	AT1G06440			AT1G54920		AT5G61960	AT1G79210
AT1G47870	AT1G56090	AT4G21070	AT1G06450			AT1G54960		AT5G62600	AT1G79230
AT1G47900	AT1G56140	AT4G21270	AT1G06460			AT1G55020		AT5G64070	AT1G79280
AT1G48040	AT1G56310	AT4G21390	AT1G06470			AT1G55040		AT5G64220	AT1G79440
AT1G48050	AT1G56350	AT4G21400	AT1G06475			AT1G55050			AT1G79650
AT1G48090	AT1G56440	AT4G21520	AT1G06500			AT1G55090			AT1G79810
AT1G48110	AT1G56570	AT4G21550	AT1G06510			AT1G55150			AT1G79830
AT1G48120	AT1G56590	AT4G21820	AT1G06515			AT1G55170			AT1G79940
AT1G48210	AT1G57700	AT4G22120	AT1G06520			AT1G55200			AT1G79990
AT1G48310	AT1G58025	AT4G22130	AT1G06530			AT1G55350			AT1G80000
AT1G48360	AT1G58030	AT4G22760	AT1G06540			AT1G55490			AT1G80030
AT1G48370	AT1G58050	AT4G22970	AT1G06550			AT1G55500			AT1G80390
AT1G48410	AT1G58110	AT4G23000	AT1G06570			AT1G55590			AT1G80410
AT1G48430	AT1G58220	AT4G23160	AT1G06580			AT1G55620			AT1G80420
AT1G48490	AT1G58230	AT4G24170	AT1G06620			AT1G55690			AT1G80490
AT1G48520	AT1G58250	AT4G24610	AT1G06630			AT1G55750			AT1G80500
AT1G48540	AT1G58350	AT4G24890	AT1G06640			AT1G55970			AT1G80790
AT1G48560	AT1G58520	AT4G25070	AT1G06645			AT1G56085			AT1G80950
AT1G48570	AT1G59453	AT4G25120	AT1G06650			AT1G56090			AT2G01220
AT1G48580	AT1G59520	AT4G25240	AT1G06660			AT1G56120			AT2G01250
AT1G48598	AT1G59610	AT4G25515	AT1G06680			AT1G56350			AT2G01260
AT1G48600	AT1G59750	AT4G25540	AT1G06690			AT1G56440			AT2G01270
AT1G48650	AT1G59760	AT4G26190	AT1G06700			AT1G56590			AT2G01470
AT1G48760	AT1G59820	AT4G27010	AT1G06730			AT1G57700			AT2G01480
AT1G48790	AT1G59870	AT4G27370	AT1G06760			AT1G58025			AT2G01490
AT1G48840	AT1G59890	AT4G27630	AT1G06770			AT1G58030			AT2G01690
AT1G48950	AT1G59990	AT4G28000	AT1G06780			AT1G58050			AT2G01720
AT1G48970	AT1G60070	AT4G28710	AT1G06790			AT1G58060			AT2G01750
AT1G49040	AT1G60200	AT4G29440	AT1G06800			AT1G58110			AT2G01820
AT1G49050	AT1G60220	AT4G29540	AT1G06810			AT1G58220			AT2G02040
AT1G49210	AT1G60490	AT4G29560	AT1G06820			AT1G58230			AT2G02180
AT1G49230	AT1G60700	AT4G30060	AT1G06830			AT1G58250			AT2G02370
AT1G49340	AT1G60730	AT4G30120	AT1G06850			AT1G58350			AT2G02510
AT1G49540	AT1G60780	AT4G30150	AT1G06870			AT1G58520			AT2G02760
AT1G49630	AT1G60900	AT4G30560	AT1G06890			AT1G59453			AT2G02870
AT1G49670	AT1G60990	AT4G30870	AT1G06910			AT1G59520			AT2G02960
AT1G49890	AT1G60995	AT4G31060	AT1G06920			AT1G59540			AT2G02970
AT1G49920	AT1G61010	AT4G31210	AT1G06923			AT1G59610			AT2G02980
AT1G49970	AT1G61030	AT4G31230	AT1G06925			AT1G59750			AT2G03120
AT1G49980	AT1G61140	AT4G31570	AT1G06930			AT1G59760			AT2G03350
AT1G50000	AT1G61210	AT4G32630	AT1G06960			AT1G59820			AT2G03680
AT1G50030	AT1G61400	AT4G32820	AT1G06970			AT1G59870			AT2G03730
AT1G50110	AT1G61430	AT4G32840	AT1G06980			AT1G59890			AT2G04270
AT1G50120	AT1G61490	AT4G32970	AT1G06990			AT1G59990			AT2G04340
AT1G50140	AT1G61640	AT4G35290	AT1G07000			AT1G60070			AT2G04390
AT1G50180	AT1G61690	AT4G35380	AT1G07010			AT1G60200			AT2G04430
AT1G50200	AT1G61850	AT4G35520	AT1G07020			AT1G60220			AT2G04630
AT1G50240	AT1G62020	AT4G35730	AT1G07025			AT1G60460			AT2G04795
AT1G50260	AT1G62970	AT4G35740	AT1G07030			AT1G60490			AT2G04880
AT1G50360	AT1G63430	AT4G36080	AT1G07040			AT1G60730			AT2G05710
AT1G50410	AT1G63490	AT4G36120	AT1G07050			AT1G60780			AT2G05830
AT1G50460	AT1G63500	AT4G36180	AT1G07060			AT1G60900			AT2G07050
AT1G50480	AT1G63520	AT4G36520	AT1G07070			AT1G60990			AT2G11000
AT1G50500	AT1G63640	AT4G36580	AT1G07080			AT1G60995			AT2G11910
AT1G50510	AT1G63700	AT4G37030	AT1G07090			AT1G61010			AT2G13100
AT1G50660	AT1G63740	AT4G38780	AT1G07110			AT1G61030			AT2G13370
AT1G50710	AT1G63770	AT4G38950	AT1G07120			AT1G61140			AT2G13560
AT1G50730	AT1G63810	AT4G39250	AT1G07130			AT1G61400			AT2G14045
AT1G50750	AT1G64050	AT4G39380	AT1G07135			AT1G61490			AT2G14255
AT1G50840	AT1G64140	AT4G39530	AT1G07140			AT1G61690			AT2G14260
AT1G50890	AT1G64142	AT4G40000	AT1G07150			AT1G61850			AT2G14720
AT1G50910	AT1G64300	AT5G01580	AT1G07160			AT1G62020			AT2G15050
AT1G51200	AT1G64430	AT5G01660	AT1G07170			AT1G62970			AT2G15900
AT1G51590	AT1G64520	AT5G01730	AT1G07175			AT1G63010			AT2G16405
AT1G51600	AT1G64550	AT5G01760	AT1G07180			AT1G63430			AT2G16510
AT1G51610	AT1G64570	AT5G02310	AT1G07190			AT1G63440			AT2G16650
AT1G51710	AT1G64650	AT5G02320	AT1G07200			AT1G63520			AT2G16860
AT1G51720	AT1G64790	AT5G02370	AT1G07210			AT1G63700			AT2G16950
AT1G51730	AT1G65070	AT5G02520	AT1G07220			AT1G63770			AT2G17033
AT1G52080	AT1G65080	AT5G02660	AT1G07230			AT1G63810			AT2G17190
AT1G52150	AT1G65440	AT5G03250	AT1G07240			AT1G64050			AT2G17200
AT1G52360	AT1G65470	AT5G04110	AT1G07250			AT1G64140			AT2G17300
AT1G52380	AT1G65540	AT5G04220	AT1G07260			AT1G64142			AT2G17310
AT1G52410	AT1G65580	AT5G04780	AT1G07270			AT1G64300			AT2G17390
AT1G52420	AT1G65650	AT5G04895	AT1G07280			AT1G64310			AT2G17410
AT1G52500	AT1G65780	AT5G05560	AT1G07290			AT1G64430			AT2G17520
AT1G52510	AT1G65810	AT5G05570	AT1G07300			AT1G64520			AT2G17570
AT1G52780	AT1G66340	AT5G05940	AT1G07310			AT1G64550			AT2G17670
AT1G53025	AT1G66530	AT5G06670	AT1G07320			AT1G64610			AT2G17695
AT1G53050	AT1G67140	AT5G06930	AT1G07330			AT1G64650			AT2G17723
AT1G53165	AT1G67170	AT5G06940	AT1G07340			AT1G64790			AT2G17790
AT1G53190	AT1G67210	AT5G07130	AT1G07350			AT1G64960			AT2G18710
AT1G53200	AT1G67230	AT5G07180	AT1G07360			AT1G65010			AT2G18915
AT1G53280	AT1G67300	AT5G07380	AT1G07370			AT1G65070			AT2G18969
AT1G53310	AT1G67310	AT5G07400	AT1G07380			AT1G65080			AT2G19600
AT1G53450	AT1G67325	AT5G07790	AT1G07400			AT1G65120			AT2G19730
AT1G53500	AT1G67490	AT5G07810	AT1G07410			AT1G65440			AT2G19740
AT1G53590	AT1G67530	AT5G07920	AT1G07420			AT1G65470			AT2G19760
AT1G53600	AT1G67580	AT5G08110	AT1G07430			AT1G65580			AT2G20000
AT1G53710	AT1G67690	AT5G08490	AT1G07440			AT1G65650			AT2G20050
AT1G53720	AT1G67960	AT5G09290	AT1G07450			AT1G65780			AT2G20190
AT1G53780	AT1G68140	AT5G09300	AT1G07460			AT1G65810			AT2G20270
AT1G54170	AT1G68720	AT5G09350	AT1G07470			AT1G66340			AT2G20280
AT1G54280	AT1G68725	AT5G09950	AT1G07473			AT1G66530			AT2G20580
AT1G54370	AT1G68790	AT5G10250	AT1G07476			AT1G66730			AT2G20585
AT1G54385	AT1G68890	AT5G10970	AT1G07480			AT1G67140			AT2G20630
AT1G54440	AT1G68990	AT5G11470	AT1G07485			AT1G67170			AT2G20760
AT1G54490	AT1G69070	AT5G11530	AT1G07490			AT1G67230			AT2G20830
AT1G54510	AT1G69220	AT5G12370	AT1G07500			AT1G67300			AT2G20990
AT1G54570	AT1G69340	AT5G12920	AT1G07520			AT1G67310			AT2G21120
AT1G54610	AT1G69360	AT5G12970	AT1G07530			AT1G67325			AT2G21180
AT1G54710	AT1G70060	AT5G13690	AT1G07540			AT1G67420			AT2G21190
AT1G54920	AT1G70070	AT5G13940	AT1G07550			AT1G67490			AT2G21195
AT1G54960	AT1G70180	AT5G14020	AT1G07560			AT1G67500			AT2G21385
AT1G55020	AT1G70280	AT5G14090	AT1G07570			AT1G67530			AT2G21410
AT1G55040	AT1G70320	AT5G14150	AT1G07590			AT1G67580			AT2G21470
AT1G55050	AT1G70610	AT5G14230	AT1G07600			AT1G67630			AT2G21520
AT1G55090	AT1G70620	AT5G14580	AT1G07610			AT1G67690			AT2G21530
AT1G55150	AT1G71010	AT5G14650	AT1G07615			AT1G67780			AT2G22088
AT1G55170	AT1G71210	AT5G14760	AT1G07620			AT1G67800			AT2G22300
AT1G55200	AT1G71220	AT5G14770	AT1G07630			AT1G67960			AT2G22460
AT1G55250	AT1G71240	AT5G15070	AT1G07640			AT1G68140			AT2G22900
AT1G55325	AT1G71410	AT5G15680	AT1G07645			AT1G68725			AT2G23080
AT1G55350	AT1G71490	AT5G15920	AT1G07650			AT1G68790			AT2G23150
AT1G55490	AT1G71696	AT5G16690	AT1G07660			AT1G68890			AT2G23310
AT1G55500	AT1G71810	AT5G16850	AT1G07670			AT1G68990			AT2G23780
AT1G55540	AT1G71820	AT5G16860	AT1G07680			AT1G69070			AT2G24020
AT1G55590	AT1G72390	AT5G17410	AT1G07690			AT1G69220			AT2G24050
AT1G55620	AT1G72410	AT5G17420	AT1G07700			AT1G69340			AT2G24290
AT1G55690	AT1G72560	AT5G18240	AT1G07720			AT1G69360			AT2G24590
AT1G55730	AT1G72650	AT5G18360	AT1G07725			AT1G70070			AT2G24625
AT1G55750	AT1G72700	AT5G18710	AT1G07730			AT1G70180			AT2G25070
AT1G55820	AT1G73080	AT5G18750	AT1G07740			AT1G70280			AT2G25170
AT1G55860	AT1G73177	AT5G18820	AT1G07745			AT1G70610			AT2G25280
AT1G55915	AT1G73180	AT5G19310	AT1G07747			AT1G70620			AT2G25510
AT1G55930	AT1G73430	AT5G19920	AT1G07750			AT1G71010			AT2G25590
AT1G55970	AT1G73460	AT5G20320	AT1G07770			AT1G71210			AT2G25670
AT1G56085	AT1G73660	AT5G20960	AT1G07780			AT1G71220			AT2G25740
AT1G56090	AT1G73710	AT5G21080	AT1G07790			AT1G71380			AT2G25760
AT1G56120	AT1G73720	AT5G22750	AT1G07795			AT1G71410			AT2G25970
AT1G56130	AT1G73730	AT5G23110	AT1G07810			AT1G71530			AT2G26230
AT1G56140	AT1G73840	AT5G23150	AT1G07820			AT1G71696			AT2G26240
AT1G56145	AT1G73950	AT5G23570	AT1G07830			AT1G71770			AT2G26280
AT1G56310	AT1G73960	AT5G23630	AT1G07840			AT1G71810			AT2G26300
AT1G56350	AT1G73970	AT5G23720	AT1G07850			AT1G71820			AT2G26350
AT1G56440	AT1G73980	AT5G24280	AT1G07860			AT1G71830			AT2G26430
AT1G56570	AT1G74170	AT5G24750	AT1G07870			AT1G72250			AT2G26460
AT1G56590	AT1G74180	AT5G26240	AT1G07880			AT1G72270			AT2G26510
AT1G57700	AT1G74250	AT5G26860	AT1G07885			AT1G72560			AT2G26540
AT1G58025	AT1G74260	AT5G27000	AT1G07890			AT1G72650			AT2G26660
AT1G58030	AT1G74340	AT5G27030	AT1G07900			AT1G72700			AT2G26800
AT1G58050	AT1G74350	AT5G27230	AT1G07901			AT1G73020			AT2G26900
AT1G58060	AT1G74390	AT5G27240	AT1G07920			AT1G73050			AT2G26910
AT1G58110	AT1G74540	AT5G27410	AT1G07930			AT1G73080			AT2G27020
AT1G58220	AT1G74690	AT5G27550	AT1G07940			AT1G73180			AT2G27040
AT1G58230	AT1G74790	AT5G27610	AT1G07950			AT1G73360			AT2G27130
AT1G58250	AT1G74850	AT5G27660	AT1G07960			AT1G73430			AT2G27170
AT1G58350	AT1G74860	AT5G27680	AT1G07980			AT1G73460			AT2G27210
AT1G58520	AT1G75010	AT5G28290	AT1G07985			AT1G73660			AT2G27229
AT1G59453	AT1G75210	AT5G35560	AT1G08000			AT1G73690			AT2G27350
AT1G59520	AT1G75310	AT5G35930	AT1G08005			AT1G73710			AT2G27470
AT1G59540	AT1G75850	AT5G36940	AT1G08010			AT1G73720			AT2G27730
AT1G59610	AT1G76280	AT5G37530	AT1G08030			AT1G73730			AT2G27900
AT1G59660	AT1G76400	AT5G37590	AT1G08032			AT1G73950			AT2G28190
AT1G59750	AT1G76510	AT5G37630	AT1G08035			AT1G73960			AT2G28320
AT1G59760	AT1G76580	AT5G38150	AT1G08050			AT1G73970			AT2G28390
AT1G59820	AT1G76630	AT5G39380	AT1G08065			AT1G73980			AT2G28520
AT1G59870	AT1G76720	AT5G39680	AT1G08070			AT1G74250			AT2G28540
AT1G59890	AT1G76810	AT5G40100	AT1G08080			AT1G74540			AT2G28605
AT1G59990	AT1G76850	AT5G40270	AT1G08090			AT1G74600			AT2G28740
AT1G60070	AT1G77220	AT5G40450	AT1G08100			AT1G74690			AT2G29020
AT1G60200	AT1G77250	AT5G40480	AT1G08110			AT1G74770			AT2G29400
AT1G60220	AT1G77300	AT5G40520	AT1G08120			AT1G74850			AT2G29420
AT1G60460	AT1G77550	AT5G40640	AT1G08135			AT1G74860			AT2G29500
AT1G60490	AT1G77590	AT5G40820	AT1G08140			AT1G75210			AT2G30060
AT1G60700	AT1G77600	AT5G41940	AT1G08150			AT1G75310			AT2G30110
AT1G60730	AT1G77610	AT5G42400	AT1G08160			AT1G75850			AT2G30260
AT1G60780	AT1G77680	AT5G42480	AT1G08165			AT1G76280			AT2G30440
AT1G60860	AT1G77720	AT5G42490	AT1G08170			AT1G76400			AT2G30460
AT1G60900	AT1G77800	AT5G42880	AT1G08180			AT1G76510			AT2G30710
AT1G60930	AT1G77810	AT5G43310	AT1G08200			AT1G76580			AT2G30910
AT1G60990	AT1G78770	AT5G43500	AT1G08220			AT1G76630			AT2G31130
AT1G60995	AT1G78880	AT5G43530	AT1G08230			AT1G76720			AT2G31370
AT1G61010	AT1G78882	AT5G43560	AT1G08250			AT1G76750			AT2G31510
AT1G61030	AT1G78915	AT5G44740	AT1G08270			AT1G76780			AT2G31580
AT1G61140	AT1G78920	AT5G45400	AT1G08280			AT1G76810			AT2G31945
AT1G61210	AT1G79000	AT5G45540	AT1G08290			AT1G76850			AT2G31955
AT1G61370	AT1G79090	AT5G45560	AT1G08300			AT1G76950			AT2G32040
AT1G61400	AT1G79190	AT5G46280	AT1G08310			AT1G77220			AT2G32060
AT1G61430	AT1G79230	AT5G46340	AT1G08315			AT1G77310			AT2G32190
AT1G61490	AT1G79280	AT5G46380	AT1G08320			AT1G77320			AT2G32320
AT1G61500	AT1G79350	AT5G46400	AT1G08340			AT1G77390			AT2G32600
AT1G61640	AT1G79490	AT5G48390	AT1G08350			AT1G77410			AT2G32700
AT1G61690	AT1G79540	AT5G48600	AT1G08360			AT1G77590			AT2G32950
AT1G61850	AT1G79560	AT5G49110	AT1G08370			AT1G77600			AT2G32970
AT1G62020	AT1G79570	AT5G49150	AT1G08380			AT1G77680			AT2G32980
AT1G62130	AT1G79600	AT5G49190	AT1G08390			AT1G77720			AT2G33150
AT1G62970	AT1G79620	AT5G49680	AT1G08400			AT1G77800			AT2G33175
AT1G63010	AT1G79650	AT5G49880	AT1G08430			AT1G77810			AT2G33220
AT1G63020	AT1G79820	AT5G49900	AT1G08440			AT1G78280			AT2G33340
AT1G63430	AT1G79830	AT5G51270	AT1G08460			AT1G78540			AT2G33430
AT1G63440	AT1G79940	AT5G51640	AT1G08465			AT1G78770			AT2G33435
AT1G63490	AT1G79950	AT5G52000	AT1G08470			AT1G78880			AT2G33500
AT1G63500	AT1G79990	AT5G52290	AT1G08480			AT1G78882			AT2G33620
AT1G63520	AT1G80000	AT5G52910	AT1G08490			AT1G78920			AT2G34040
AT1G63640	AT1G80070	AT5G54670	AT1G08500			AT1G78940			AT2G34480
AT1G63700	AT1G80210	AT5G55400	AT1G08510			AT1G78950			AT2G34630
AT1G63740	AT1G80260	AT5G55480	AT1G08520			AT1G79090			AT2G34690
AT1G63770	AT1G80350	AT5G55820	AT1G08530			AT1G79230			AT2G34750
AT1G63810	AT1G80410	AT5G55860	AT1G08540			AT1G79280			AT2G34770
AT1G64050	AT1G80490	AT5G56580	AT1G08560			AT1G79350			AT2G35040
AT1G64140	AT1G80670	AT5G56730	AT1G08570			AT1G79460			AT2G35050
AT1G64142	AT1G80680	AT5G57160	AT1G08580			AT1G79560			AT2G35100
AT1G64300	AT1G80790	AT5G57250	AT1G08620			AT1G79600			AT2G35110
AT1G64310	AT2G01060	AT5G57320	AT1G08630			AT1G79620			AT2G35155
AT1G64430	AT2G01100	AT5G58760	AT1G08640			AT1G79650			AT2G35530
AT1G64520	AT2G01140	AT5G58980	AT1G08650			AT1G79820			AT2G35630
AT1G64550	AT2G01180	AT5G59650	AT1G08660			AT1G79890			AT2G35635
AT1G64570	AT2G01190	AT5G59980	AT1G08670			AT1G79940			AT2G36390
AT1G64610	AT2G01220	AT5G60020	AT1G08695			AT1G79950			AT2G37330
AT1G64650	AT2G01320	AT5G60040	AT1G08700			AT1G79990			AT2G37970
AT1G64790	AT2G01350	AT5G60150	AT1G08710			AT1G80000			AT2G37990
AT1G64960	AT2G01440	AT5G60320	AT1G08730			AT1G80070			AT2G38000
AT1G65010	AT2G01460	AT5G60730	AT1G08760			AT1G80210			AT2G38020
AT1G65070	AT2G01480	AT5G60740	AT1G08770			AT1G80260			AT2G38130
AT1G65080	AT2G01690	AT5G60930	AT1G08780			AT1G80350			AT2G38440
AT1G65120	AT2G01730	AT5G61460	AT1G08790			AT1G80410			AT2G38530
AT1G65440	AT2G01750	AT5G61980	AT1G08800			AT1G80490			AT2G38560
AT1G65470	AT2G01830	AT5G62370	AT1G08810			AT1G80660			AT2G38610
AT1G65540	AT2G01980	AT5G63710	AT1G08820			AT1G80670			AT2G38650
AT1G65580	AT2G02090	AT5G63810	AT1G08830			AT1G80680			AT2G38660
AT1G65650	AT2G02160	AT5G63930	AT1G08845			AT1G80790			AT2G38700
AT1G65780	AT2G02480	AT5G63950	AT1G08880			AT2G01060			AT2G38840
AT1G65810	AT2G02560	AT5G63960	AT1G08890			AT2G01100			AT2G38880
AT1G66340	AT2G02790	AT5G65750	AT1G08900			AT2G01140			AT2G38950
AT1G66530	AT2G02860	AT5G66310	AT1G08920			AT2G01180			AT2G39190
AT1G66730	AT2G03070	AT5G66750	AT1G08930			AT2G01190			AT2G39460
AT1G67120	AT2G03140	AT5G67100	AT1G08940			AT2G01220			AT2G39470
AT1G67140	AT2G03150	AT5G67340	AT1G08960			AT2G01320			AT2G39520
AT1G67170	AT2G03240		AT1G08970			AT2G01350			AT2G39590
AT1G67210	AT2G03270		AT1G08980			AT2G01440			AT2G39760
AT1G67230	AT2G03390		AT1G08985			AT2G01480			AT2G39780
AT1G67300	AT2G03480		AT1G08990			AT2G01690			AT2G39810
AT1G67310	AT2G03600		AT1G09000			AT2G01730			AT2G39900
AT1G67325	AT2G03667		AT1G09010			AT2G01830			AT2G39940
AT1G67420	AT2G03770		AT1G09026			AT2G01980			AT2G39970
AT1G67490	AT2G04270		AT1G09030			AT2G02090			AT2G40290
AT1G67500	AT2G04280		AT1G09040			AT2G02150			AT2G40316
AT1G67530	AT2G04350		AT1G09050			AT2G02160			AT2G40590
AT1G67550	AT2G04400		AT1G09070			AT2G02480			AT2G40730
AT1G67580	AT2G04560		AT1G09080			AT2G02780			AT2G40830
AT1G67630	AT2G04620		AT1G09090			AT2G02790			AT2G40940
AT1G67690	AT2G04740		AT1G09130			AT2G02860			AT2G41060
AT1G67720	AT2G04750		AT1G09140			AT2G03070			AT2G41160
AT1G67780	AT2G04842		AT1G09155			AT2G03150			AT2G41250
AT1G67800	AT2G04845		AT1G09157			AT2G03240			AT2G41342
AT1G67960	AT2G04865		AT1G09160			AT2G03270			AT2G41350
AT1G68140	AT2G04890		AT1G09170			AT2G03390			AT2G41680
AT1G68720	AT2G04940		AT1G09176			AT2G03480			AT2G41690
AT1G68725	AT2G05120		AT1G09180			AT2G03600			AT2G41705
AT1G68790	AT2G05170		AT1G09190			AT2G03667			AT2G41740
AT1G68890	AT2G05210		AT1G09195			AT2G03770			AT2G41760
AT1G68930	AT2G05320		AT1G09200			AT2G04235			AT2G41770
AT1G68990	AT2G05590		AT1G09210			AT2G04270			AT2G41790
AT1G69070	AT2G05710		AT1G09220			AT2G04280			AT2G42190
AT1G69220	AT2G05755		AT1G09230			AT2G04350			AT2G42240
AT1G69340	AT2G05760		AT1G09240			AT2G04400			AT2G42350
AT1G69360	AT2G05830		AT1G09245			AT2G04560			AT2G42400
AT1G70060	AT2G05840		AT1G09250			AT2G04620			AT2G42500
AT1G70070	AT2G05990		AT1G09260			AT2G04650			AT2G42520
AT1G70180	AT2G06000		AT1G09290			AT2G04740			AT2G42680
AT1G70280	AT2G06040		AT1G09310			AT2G04750			AT2G42780
AT1G70320	AT2G06210		AT1G09320			AT2G04842			AT2G42790
AT1G70610	AT2G06510		AT1G09330			AT2G04865			AT2G42810
AT1G70620	AT2G06530		AT1G09340			AT2G05120			AT2G42880
AT1G71010	AT2G06990		AT1G09350			AT2G05170			AT2G42910
AT1G71210	AT2G07050		AT1G09360			AT2G05210			AT2G43160
AT1G71220	AT2G07360		AT1G09370			AT2G05320			AT2G43360
AT1G71240	AT2G07690		AT1G09380			AT2G05590			AT2G43420
AT1G71380	AT2G11000		AT1G09390			AT2G05710			AT2G43430
AT1G71410	AT2G11520		AT1G09400			AT2G05755			AT2G43640
AT1G71460	AT2G12400		AT1G09410			AT2G05760			AT2G43720
AT1G71490	AT2G13370		AT1G09415			AT2G05830			AT2G43770
AT1G71530	AT2G13440		AT1G09420			AT2G05840			AT2G44050
AT1G71696	AT2G13540		AT1G09430			AT2G05990			AT2G44090
AT1G71770	AT2G13560		AT1G09440			AT2G06000			AT2G44140
AT1G71810	AT2G13840		AT1G09460			AT2G06040			AT2G44150
AT1G71820	AT2G14120		AT1G09470			AT2G06210			AT2G44200
AT1G71830	AT2G14170		AT1G09480			AT2G06510			AT2G44350
AT1G72250	AT2G14255		AT1G09483			AT2G06530			AT2G44440
AT1G72270	AT2G14260		AT1G09490			AT2G06990			AT2G44520
AT1G72390	AT2G14680		AT1G09500			AT2G07050			AT2G44770
AT1G72410	AT2G14740		AT1G09510			AT2G07170			AT2G44940
AT1G72540	AT2G14835		AT1G09520			AT2G07360			AT2G44950
AT1G72560	AT2G14910		AT1G09530			AT2G07690			AT2G45060
AT1G72650	AT2G15230		AT1G09540			AT2G11000			AT2G45670
AT1G72700	AT2G15240		AT1G09550			AT2G11520			AT2G45690
AT1G72990	AT2G15530		AT1G09560			AT2G12400			AT2G45700
AT1G73020	AT2G15560		AT1G09575			AT2G13370			AT2G45730
AT1G73050	AT2G15860		AT1G09580			AT2G13440			AT2G45810
AT1G73080	AT2G15900		AT1G09590			AT2G13540			AT2G45950
AT1G73177	AT2G15910		AT1G09600			AT2G13560			AT2G46030
AT1G73180	AT2G16090		AT1G09610			AT2G13600			AT2G46260
AT1G73360	AT2G16250		AT1G09620			AT2G13840			AT2G46420
AT1G73430	AT2G16390		AT1G09625			AT2G14120			AT2G46520
AT1G73460	AT2G16485		AT1G09630			AT2G14170			AT2G46570
AT1G73660	AT2G16640		AT1G09640			AT2G14255			AT2G46580
AT1G73690	AT2G16920		AT1G09645			AT2G14260			AT2G46900
AT1G73710	AT2G16940		AT1G09650			AT2G14680			AT2G47070
AT1G73720	AT2G16950		AT1G09660			AT2G14740			AT2G47510
AT1G73730	AT2G17033		AT1G09665			AT2G14835			AT2G47700
AT1G73840	AT2G17150		AT1G09680			AT2G14910			AT2G47940
AT1G73950	AT2G17190		AT1G09690			AT2G15230			AT2G47960
AT1G73960	AT2G17250		AT1G09700			AT2G15240			AT2G47980
AT1G73970	AT2G17390		AT1G09720			AT2G15530			AT2G48070
AT1G73980	AT2G17410		AT1G09730			AT2G15560			AT2G48100
AT1G74170	AT2G17510		AT1G09740			AT2G15860			AT2G48130
AT1G74180	AT2G17570		AT1G09750			AT2G15900			AT2G48160
AT1G74250	AT2G17580		AT1G09760			AT2G15910			AT3G01090
AT1G74260	AT2G17700		AT1G09780			AT2G16090			AT3G01280
AT1G74340	AT2G17790		AT1G09790			AT2G16250			AT3G01310
AT1G74350	AT2G17930		AT1G09794			AT2G16270			AT3G01370
AT1G74390	AT2G18090		AT1G09795			AT2G16440			AT3G01435
AT1G74540	AT2G18220		AT1G09800			AT2G16485			AT3G01460
AT1G74580	AT2G18330		AT1G09810			AT2G16640			AT3G01480
AT1G74600	AT2G18720		AT1G09812			AT2G16920			AT3G01520
AT1G74690	AT2G18750		AT1G09815			AT2G16940			AT3G01820
AT1G74750	AT2G18760		AT1G09820			AT2G16950			AT3G01970
AT1G74770	AT2G18790		AT1G09830			AT2G17190			AT3G02060
AT1G74790	AT2G18900		AT1G09840			AT2G17250			AT3G02120
AT1G74850	AT2G18915		AT1G09850			AT2G17390			AT3G02350
AT1G74860	AT2G18940		AT1G09860			AT2G17410			AT3G02360
AT1G75010	AT2G18950		AT1G09870			AT2G17580			AT3G02370
AT1G75210	AT2G18960		AT1G09880			AT2G17700			AT3G02420
AT1G75310	AT2G19110		AT1G09890			AT2G17790			AT3G02460
AT1G75850	AT2G19160		AT1G09920			AT2G18090			AT3G02750
AT1G76280	AT2G19170		AT1G09930			AT2G18100			AT3G02770
AT1G76400	AT2G19260		AT1G09932			AT2G18220			AT3G03100
AT1G76510	AT2G19280		AT1G09935			AT2G18450			AT3G03310
AT1G76580	AT2G19330		AT1G09940			AT2G18720			AT3G03340
AT1G76630	AT2G19340		AT1G09950			AT2G18750			AT3G03370
AT1G76720	AT2G19380		AT1G09970			AT2G18760			AT3G03560
AT1G76750	AT2G19390		AT1G09995			AT2G18790			AT3G03570
AT1G76780	AT2G19430		AT1G10000			AT2G18880			AT3G03610
AT1G76810	AT2G19520		AT1G10010			AT2G18900			AT3G03860
AT1G76850	AT2G19540		AT1G10020			AT2G18915			AT3G03940
AT1G76950	AT2G19560		AT1G10030			AT2G18940			AT3G03960
AT1G77220	AT2G19600		AT1G10040			AT2G18960			AT3G04080
AT1G77250	AT2G19710		AT1G10060			AT2G19090			AT3G04090
AT1G77300	AT2G19880		AT1G10070			AT2G19110			AT3G04240
AT1G77310	AT2G19900		AT1G10090			AT2G19120			AT3G04500
AT1G77320	AT2G19920		AT1G10095			AT2G19160			AT3G04680
AT1G77390	AT2G19940		AT1G10100			AT2G19170			AT3G04830
AT1G77410	AT2G19950		AT1G10110			AT2G19260			AT3G04840
AT1G77460	AT2G20000		AT1G10120			AT2G19280			AT3G04920
AT1G77550	AT2G20050		AT1G10140			AT2G19330			AT3G04950
AT1G77590	AT2G20190		AT1G10150			AT2G19430			AT3G05090
AT1G77600	AT2G20300		AT1G10155			AT2G19520			AT3G05230
AT1G77610	AT2G20320		AT1G10190			AT2G19540			AT3G05420
AT1G77620	AT2G20330		AT1G10200			AT2G19560			AT3G05520
AT1G77680	AT2G20340		AT1G10210			AT2G19600			AT3G05545
AT1G77720	AT2G20360		AT1G10220			AT2G19710			AT3G05670
AT1G77800	AT2G20370		AT1G10230			AT2G19880			AT3G05700
AT1G77810	AT2G20410		AT1G10240			AT2G19900			AT3G05741
AT1G78280	AT2G20580		AT1G10250			AT2G19920			AT3G05870
AT1G78540	AT2G20635		AT1G10280			AT2G19930			AT3G05937
AT1G78770	AT2G20650		AT1G10310			AT2G19950			AT3G05970
AT1G78880	AT2G20780		AT1G10330			AT2G20000			AT3G06040
AT1G78882	AT2G20790		AT1G10340			AT2G20050			AT3G06180
AT1G78915	AT2G20960		AT1G10350			AT2G20190			AT3G06250
AT1G78920	AT2G21090		AT1G10360			AT2G20210			AT3G06400
AT1G78940	AT2G21270		AT1G10370			AT2G20250			AT3G06550
AT1G78950	AT2G21300		AT1G10380			AT2G20300			AT3G06670
AT1G79000	AT2G21370		AT1G10385			AT2G20330			AT3G06730
AT1G79090	AT2G21380		AT1G10400			AT2G20340			AT3G07020
AT1G79190	AT2G21390		AT1G10410			AT2G20360			AT3G07100
AT1G79230	AT2G21410		AT1G10417			AT2G20370			AT3G07140
AT1G79280	AT2G21440		AT1G10430			AT2G20410			AT3G07370
AT1G79350	AT2G21470		AT1G10455			AT2G20470			AT3G07470
AT1G79460	AT2G21630		AT1G10460			AT2G20580			AT3G07560
AT1G79490	AT2G21770		AT1G10470			AT2G20635			AT3G07630
AT1G79540	AT2G21790		AT1G10480			AT2G20780			AT3G07660
AT1G79560	AT2G22010		AT1G10500			AT2G20790			AT3G07670
AT1G79570	AT2G22125		AT1G10522			AT2G20800			AT3G07950
AT1G79600	AT2G22260		AT1G10530			AT2G20815			AT3G08020
AT1G79620	AT2G22300		AT1G10540			AT2G20960			AT3G08505
AT1G79650	AT2G22530		AT1G10550			AT2G21080			AT3G08510
AT1G79820	AT2G22780		AT1G10560			AT2G21090			AT3G08530
AT1G79830	AT2G23370		AT1G10570			AT2G21270			AT3G08780
AT1G79890	AT2G23380		AT1G10580			AT2G21370			AT3G08840
AT1G79940	AT2G23460		AT1G10585			AT2G21380			AT3G08850
AT1G79950	AT2G23520		AT1G10586			AT2G21390			AT3G08950
AT1G79990	AT2G23700		AT1G10588			AT2G21410			AT3G09085
AT1G80000	AT2G23740		AT1G10590			AT2G21440			AT3G09100
AT1G80070	AT2G23945		AT1G10600			AT2G21470			AT3G09210
AT1G80210	AT2G24070		AT1G10610			AT2G21480			AT3G09270
AT1G80260	AT2G24120		AT1G10620			AT2G21630			AT3G09320
AT1G80350	AT2G24230		AT1G10630			AT2G21770			AT3G09350
AT1G80410	AT2G24300		AT1G10640			AT2G21790			AT3G09390
AT1G80490	AT2G24330		AT1G10650			AT2G21800			AT3G09735
AT1G80660	AT2G24420		AT1G10652			AT2G22260			AT3G09740
AT1G80670	AT2G24520		AT1G10657			AT2G22300			AT3G09800
AT1G80680	AT2G24530		AT1G10660			AT2G22530			AT3G09890
AT1G80790	AT2G24690		AT1G10670			AT2G22560			AT3G09970
AT2G01060	AT2G24830		AT1G10680			AT2G22780			AT3G09980
AT2G01100	AT2G24960		AT1G10690			AT2G23360			AT3G10140
AT2G01130	AT2G25050		AT1G10700			AT2G23380			AT3G10230
AT2G01140	AT2G25140		AT1G10710			AT2G23460			AT3G10270
AT2G01180	AT2G25170		AT1G10717			AT2G23520			AT3G10380
AT2G01190	AT2G25180		AT1G10720			AT2G23700			AT3G10740
AT2G01220	AT2G25270		AT1G10730			AT2G24070			AT3G10770
AT2G01320	AT2G25320		AT1G10740			AT2G24120			AT3G10800
AT2G01350	AT2G25640		AT1G10745			AT2G24230			AT3G10815
AT2G01440	AT2G25660		AT1G10747			AT2G24300			AT3G10920
AT2G01460	AT2G25730		AT1G10750			AT2G24330			AT3G10930
AT2G01480	AT2G25740		AT1G10770			AT2G24420			AT3G10970
AT2G01690	AT2G25760		AT1G10780			AT2G24520			AT3G11130
AT2G01730	AT2G25800		AT1G10790			AT2G24530			AT3G11170
AT2G01750	AT2G25850		AT1G10800			AT2G24830			AT3G11230
AT2G01830	AT2G25870		AT1G10810			AT2G25050			AT3G11320
AT2G01980	AT2G25930		AT1G10830			AT2G25140			AT3G11397
AT2G02090	AT2G26000		AT1G10840			AT2G25170			AT3G11470
AT2G02150	AT2G26140		AT1G10850			AT2G25180			AT3G11560
AT2G02160	AT2G26200		AT1G10865			AT2G25270			AT3G11730
AT2G02480	AT2G26270		AT1G10880			AT2G25320			AT3G11910
AT2G02560	AT2G26280		AT1G10890			AT2G25640			AT3G11960
AT2G02750	AT2G26330		AT1G10920			AT2G25660			AT3G12010
AT2G02780	AT2G26460		AT1G10940			AT2G25740			AT3G12012
AT2G02790	AT2G26780		AT1G10960			AT2G25760			AT3G12020
AT2G02860	AT2G26890		AT1G10970			AT2G25800			AT3G12130
AT2G03070	AT2G26930		AT1G10980			AT2G25870			AT3G12190
AT2G03140	AT2G27040		AT1G10990			AT2G25930			AT3G12350
AT2G03150	AT2G27090		AT1G11000			AT2G25940			AT3G12600
AT2G03240	AT2G27100		AT1G11020			AT2G26000			AT3G12640
AT2G03270	AT2G27110		AT1G11040			AT2G26140			AT3G12660
AT2G03390	AT2G27150		AT1G11050			AT2G26200			AT3G12800
AT2G03480	AT2G27170		AT1G11070			AT2G26280			AT3G12860
AT2G03600	AT2G27200		AT1G11080			AT2G26330			AT3G12980
AT2G03667	AT2G27210		AT1G11090			AT2G26460			AT3G13040
AT2G03770	AT2G27350		AT1G11110			AT2G26780			AT3G13224
AT2G04235	AT2G27460		AT1G11112			AT2G26910			AT3G13300
AT2G04270	AT2G27900		AT1G11120			AT2G26920			AT3G13320
AT2G04280	AT2G27950		AT1G11125			AT2G26930			AT3G13437
AT2G04350	AT2G27980		AT1G11145			AT2G27040			AT3G13530
AT2G04400	AT2G28070		AT1G11170			AT2G27090			AT3G13570
AT2G04560	AT2G28250		AT1G11180			AT2G27100			AT3G13740
AT2G04620	AT2G28290		AT1G11190			AT2G27110			AT3G13772
AT2G04650	AT2G28320		AT1G11210			AT2G27150			AT3G13870
AT2G04660	AT2G28360		AT1G11220			AT2G27170			AT3G13930
AT2G04740	AT2G28380		AT1G11230			AT2G27200			AT3G14010
AT2G04750	AT2G28390		AT1G11240			AT2G27210			AT3G14075
AT2G04842	AT2G28450		AT1G11250			AT2G27350			AT3G14150
AT2G04845	AT2G28520		AT1G11260			AT2G27630			AT3G14172
AT2G04860	AT2G28540		AT1G11270			AT2G27900			AT3G14205
AT2G04865	AT2G28620		AT1G11280			AT2G27950			AT3G14290
AT2G04890	AT2G29065		AT1G11290			AT2G27980			AT3G14400
AT2G04940	AT2G29140		AT1G11300			AT2G28070			AT3G14830
AT2G05120	AT2G29190		AT1G11310			AT2G28240			AT3G14860
AT2G05170	AT2G29200		AT1G11320			AT2G28250			AT3G14910
AT2G05210	AT2G29210		AT1G11330			AT2G28320			AT3G15090
AT2G05320	AT2G29560		AT1G11340			AT2G28360			AT3G15220
AT2G05590	AT2G29600		AT1G11360			AT2G28380			AT3G15350
AT2G05710	AT2G29630		AT1G11362			AT2G28390			AT3G15360
AT2G05755	AT2G29690		AT1G11370			AT2G28450			AT3G15410
AT2G05760	AT2G29760		AT1G11380			AT2G28520			AT3G15430
AT2G05830	AT2G29970		AT1G11420			AT2G28540			AT3G15630
AT2G05840	AT2G30050		AT1G11430			AT2G28620			AT3G15780
AT2G05990	AT2G30070		AT1G11440			AT2G29065			AT3G15980
AT2G06000	AT2G30110		AT1G11450			AT2G29140			AT3G16250
AT2G06005	AT2G30280		AT1G11460			AT2G29190			AT3G16270
AT2G06040	AT2G30470		AT1G11470			AT2G29200			AT3G16630
AT2G06210	AT2G30690		AT1G11475			AT2G29210			AT3G16740
AT2G06510	AT2G30700		AT1G11480			AT2G29560			AT3G16785
AT2G06530	AT2G30800		AT1G11490			AT2G29600			AT3G16840
AT2G06990	AT2G31060		AT1G11500			AT2G29630			AT3G16900
AT2G07050	AT2G31260		AT1G11510			AT2G29690			AT3G17205
AT2G07170	AT2G31280		AT1G11520			AT2G29760			AT3G17410
AT2G07360	AT2G31660		AT1G11530			AT2G29890			AT3G17430
AT2G07690	AT2G31810		AT1G11540			AT2G29970			AT3G17440
AT2G11000	AT2G31820		AT1G11545			AT2G30050			AT3G17675
AT2G11520	AT2G31870		AT1G11560			AT2G30070			AT3G17680
AT2G12400	AT2G31890		AT1G11570			AT2G30110			AT3G17850
AT2G12550	AT2G31960		AT1G11572			AT2G30280			AT3G17920
AT2G13370	AT2G32000		AT1G11580			AT2G30320			AT3G18060
AT2G13440	AT2G32040		AT1G11590			AT2G30470			AT3G18140
AT2G13540	AT2G32120		AT1G11593			AT2G30480			AT3G18460
AT2G13560	AT2G32240		AT1G11600			AT2G30690			AT3G18750
AT2G13600	AT2G32400		AT1G11608			AT2G30700			AT3G18770
AT2G13840	AT2G32410		AT1G11610			AT2G30800			AT3G18860
AT2G14050	AT2G32415		AT1G11620			AT2G31060			AT3G19085
AT2G14120	AT2G32700		AT1G11630			AT2G31260			AT3G19460
AT2G14170	AT2G32730		AT1G11650			AT2G31650			AT3G19553
AT2G14255	AT2G32810		AT1G11655			AT2G31660			AT3G19760
AT2G14260	AT2G32850		AT1G11670			AT2G31810			AT3G19840
AT2G14680	AT2G32930		AT1G11680			AT2G31820			AT3G19900
AT2G14740	AT2G32970		AT1G11684			AT2G31870			AT3G19960
AT2G14835	AT2G33050		AT1G11690			AT2G31890			AT3G19980
AT2G14910	AT2G33060		AT1G11700			AT2G31960			AT3G20000
AT2G15230	AT2G33435		AT1G11710			AT2G31970			AT3G20050
AT2G15240	AT2G33770		AT1G11730			AT2G32040			AT3G20290
AT2G15530	AT2G33820		AT1G11740			AT2G32120			AT3G20320
AT2G15560	AT2G33835		AT1G11750			AT2G32240			AT3G20550
AT2G15860	AT2G33980		AT1G11755			AT2G32250			AT3G20560
AT2G15900	AT2G34357		AT1G11760			AT2G32400			AT3G20720
AT2G15910	AT2G34630		AT1G11765			AT2G32410			AT3G20870
AT2G16090	AT2G34660		AT1G11770			AT2G32415			AT3G21140
AT2G16250	AT2G34670		AT1G11780			AT2G32700			AT3G21160
AT2G16270	AT2G34680		AT1G11785			AT2G32730			AT3G21215
AT2G16390	AT2G34780		AT1G11790			AT2G32810			AT3G21290
AT2G16440	AT2G34970		AT1G11800			AT2G32850			AT3G21400
AT2G16485	AT2G35040		AT1G11810			AT2G32930			AT3G21610
AT2G16640	AT2G35050		AT1G11820			AT2G32940			AT3G21640
AT2G16920	AT2G35075		AT1G11840			AT2G32970			AT3G22110
AT2G16940	AT2G35110		AT1G11850			AT2G33050			AT3G22170
AT2G16950	AT2G35170		AT1G11860			AT2G33060			AT3G22210
AT2G17033	AT2G35320		AT1G11880			AT2G33240			AT3G22270
AT2G17140	AT2G35510		AT1G11890			AT2G33435			AT3G22290
AT2G17150	AT2G35530		AT1G11900			AT2G33640			AT3G22480
AT2G17190	AT2G35610		AT1G11905			AT2G33680			AT3G22510
AT2G17250	AT2G35630		AT1G11910			AT2G33770			AT3G23280
AT2G17390	AT2G35920		AT1G11915			AT2G33980			AT3G23300
AT2G17410	AT2G36250		AT1G11920			AT2G34240			AT3G23480
AT2G17510	AT2G36390		AT1G11925			AT2G34357			AT3G23540
AT2G17570	AT2G36480		AT1G11930			AT2G34630			AT3G23580
AT2G17580	AT2G36720		AT1G11940			AT2G34660			AT3G23590
AT2G17700	AT2G36740		AT1G11960			AT2G34680			AT3G23600
AT2G17790	AT2G36850		AT1G11970			AT2G34780			AT3G23830
AT2G17930	AT2G36960		AT1G11980			AT2G34970			AT3G23900
AT2G18090	AT2G37050		AT1G11990			AT2G35030			AT3G23980
AT2G18100	AT2G37280		AT1G12000			AT2G35040			AT3G24030
AT2G18220	AT2G37520		AT1G12010			AT2G35050			AT3G24160
AT2G18330	AT2G37690		AT1G12020			AT2G35075			AT3G24430
AT2G18450	AT2G37840		AT1G12030			AT2G35110			AT3G24535
AT2G18720	AT2G37980		AT1G12040			AT2G35140			AT3G24740
AT2G18750	AT2G38020		AT1G12050			AT2G35170			AT3G24770
AT2G18760	AT2G38040		AT1G12060			AT2G35320			AT3G24800
AT2G18790	AT2G38185		AT1G12064			AT2G35450			AT3G24810
AT2G18880	AT2G38280		AT1G12070			AT2G35510			AT3G24820
AT2G18900	AT2G38410		AT1G12080			AT2G35530			AT3G24929
AT2G18915	AT2G38440		AT1G12090			AT2G35630			AT3G25040
AT2G18940	AT2G38580		AT1G12100			AT2G35740			AT3G25110
AT2G18950	AT2G38770		AT1G12110			AT2G35920			AT3G25220
AT2G18960	AT2G38840		AT1G12120			AT2G36250			AT3G25230
AT2G19090	AT2G38950		AT1G12130			AT2G36380			AT3G25400
AT2G19110	AT2G39190		AT1G12140			AT2G36390			AT3G25520
AT2G19120	AT2G39230		AT1G12150			AT2G36480			AT3G25580
AT2G19160	AT2G39260		AT1G12160			AT2G36720			AT3G25660
AT2G19170	AT2G39280		AT1G12170			AT2G36740			AT3G25800
AT2G19240	AT2G39340		AT1G12180			AT2G36850			AT3G25840
AT2G19260	AT2G39580		AT1G12190			AT2G36960			AT3G25870
AT2G19280	AT2G39740		AT1G12200			AT2G37050			AT3G25940
AT2G19330	AT2G39810		AT1G12210			AT2G37080			AT3G26090
AT2G19340	AT2G40070		AT1G12211			AT2G37280			AT3G26100
AT2G19380	AT2G40690		AT1G12220			AT2G37290			AT3G26250
AT2G19390	AT2G40720		AT1G12230			AT2G37420			AT3G26360
AT2G19430	AT2G40730		AT1G12240			AT2G37520			AT3G26390
AT2G19520	AT2G40840		AT1G12244			AT2G37690			AT3G26580
AT2G19540	AT2G40930		AT1G12250			AT2G37840			AT3G26670
AT2G19560	AT2G40980		AT1G12260			AT2G37980			AT3G26720
AT2G19600	AT2G41020		AT1G12270			AT2G38020			AT3G27240
AT2G19710	AT2G41220		AT1G12280			AT2G38040			AT3G27260
AT2G19880	AT2G41460		AT1G12300			AT2G38185			AT3G27430
AT2G19900	AT2G41500		AT1G12310			AT2G38280			AT3G27470
AT2G19920	AT2G41520		AT1G12320			AT2G38410			AT3G27530
AT2G19930	AT2G41560		AT1G12330			AT2G38440			AT3G27831
AT2G19940	AT2G41620		AT1G12340			AT2G38580			AT3G27880
AT2G19950	AT2G41720		AT1G12350			AT2G38720			AT3G28480
AT2G20000	AT2G41820		AT1G12370			AT2G38770			AT3G28670
AT2G20050	AT2G41960		AT1G12380			AT2G38840			AT3G29270
AT2G20190	AT2G42010		AT1G12390			AT2G38950			AT3G29400
AT2G20210	AT2G42120		AT1G12400			AT2G39190			AT3G33530
AT2G20250	AT2G42270		AT1G12410			AT2G39230			AT3G42050
AT2G20290	AT2G42330		AT1G12411			AT2G39260			AT3G42630
AT2G20300	AT2G42490		AT1G12420			AT2G39280			AT3G42790
AT2G20320	AT2G42700		AT1G12423			AT2G39340			AT3G43220
AT2G20330	AT2G42790		AT1G12430			AT2G39580			AT3G43230
AT2G20340	AT2G43070		AT1G12440			AT2G39740			AT3G43440
AT2G20360	AT2G43160		AT1G12450			AT2G39810			AT3G43540
AT2G20370	AT2G43240		AT1G12451			AT2G40070			AT3G43810
AT2G20410	AT2G43330		AT1G12480			AT2G40690			AT3G44330
AT2G20470	AT2G43490		AT1G12490			AT2G40720			AT3G44340
AT2G20580	AT2G44090		AT1G12500			AT2G40730			AT3G44570
AT2G20635	AT2G44710		AT1G12520			AT2G40840			AT3G44600
AT2G20650	AT2G44830		AT1G12530			AT2G40930			AT3G44620
AT2G20780	AT2G44950		AT1G12540			AT2G40980			AT3G45190
AT2G20790	AT2G44970		AT1G12550			AT2G41020			AT3G45630
AT2G20800	AT2G44980		AT1G12560			AT2G41050			AT3G46060
AT2G20815	AT2G45460		AT1G12570			AT2G41210			AT3G46100
AT2G20960	AT2G45500		AT1G12600			AT2G41220			AT3G46460
AT2G21070	AT2G45540		AT1G12610			AT2G41460			AT3G46830
AT2G21080	AT2G45770		AT1G12620			AT2G41500			AT3G47000
AT2G21090	AT2G45880		AT1G12630			AT2G41560			AT3G47390
AT2G21270	AT2G45910		AT1G12640			AT2G41620			AT3G47675
AT2G21300	AT2G46020		AT1G12650			AT2G41720			AT3G47810
AT2G21370	AT2G46040		AT1G12660			AT2G41820			AT3G47833
AT2G21380	AT2G46060		AT1G12663			AT2G41960			AT3G48140
AT2G21390	AT2G46340		AT1G12665			AT2G42010			AT3G48150
AT2G21410	AT2G46500		AT1G12672			AT2G42120			AT3G48360
AT2G21440	AT2G46520		AT1G12680			AT2G42330			AT3G48580
AT2G21470	AT2G46560		AT1G12700			AT2G42640			AT3G48690
AT2G21480	AT2G46570		AT1G12710			AT2G42700			AT3G49310
AT2G21630	AT2G46700		AT1G12730			AT2G42790			AT3G49390
AT2G21770	AT2G46920		AT1G12740			AT2G42890			AT3G49420
AT2G21790	AT2G46980		AT1G12750			AT2G42920			AT3G49530
AT2G21800	AT2G47210		AT1G12760			AT2G42940			AT3G49590
AT2G22010	AT2G47350		AT1G12775			AT2G43040			AT3G49650
AT2G22070	AT2G47390		AT1G12780			AT2G43070			AT3G50310
AT2G22125	AT2G47410		AT1G12790			AT2G43160			AT3G50520
AT2G22260	AT2G47850		AT1G12800			AT2G43240			AT3G50590
AT2G22300	AT2G47960		AT1G12805			AT2G43250			AT3G50670
AT2G22530	AT2G48060		AT1G12810			AT2G43330			AT3G50790
AT2G22560	AT2G48100		AT1G12820			AT2G43490			AT3G51050
AT2G22780	AT2G48110		AT1G12830			AT2G44090			AT3G51100
AT2G23360	AT2G48160		AT1G12840			AT2G44710			AT3G51130
AT2G23370	AT3G01150		AT1G12845			AT2G44830			AT3G51260
AT2G23380	AT3G01180		AT1G12850			AT2G44950			AT3G51270
AT2G23460	AT3G01310		AT1G12855			AT2G44970			AT3G51370
AT2G23520	AT3G01320		AT1G12860			AT2G44980			AT3G51460
AT2G23550	AT3G01345		AT1G12870			AT2G45480			AT3G51610
AT2G23700	AT3G01370		AT1G12880			AT2G45500			AT3G51620
AT2G23740	AT3G01380		AT1G12890			AT2G45770			AT3G51770
AT2G23945	AT3G01460		AT1G12900			AT2G45910			AT3G51800
AT2G24070	AT3G01600		AT1G12910			AT2G46040			AT3G51830
AT2G24120	AT3G01780		AT1G12920			AT2G46340			AT3G51840
AT2G24230	AT3G01810		AT1G12938			AT2G46500			AT3G52050
AT2G24300	AT3G02050		AT1G12940			AT2G46520			AT3G52120
AT2G24330	AT3G02170		AT1G12950			AT2G46560			AT3G52140
AT2G24420	AT3G02260		AT1G12960			AT2G46700			AT3G52150
AT2G24520	AT3G02280		AT1G12970			AT2G46920			AT3G52180
AT2G24530	AT3G02300		AT1G12980			AT2G46980			AT3G52190
AT2G24690	AT3G02540		AT1G12990			AT2G47350			AT3G52200
AT2G24830	AT3G02890		AT1G13020			AT2G47390			AT3G52240
AT2G24960	AT3G03050		AT1G13030			AT2G47410			AT3G52250
AT2G25050	AT3G03060		AT1G13060			AT2G47820			AT3G52340
AT2G25140	AT3G03110		AT1G13080			AT2G47850			AT3G52580
AT2G25170	AT3G03140		AT1G13090			AT2G47960			AT3G52880
AT2G25180	AT3G03305		AT1G13100			AT2G48100			AT3G53020
AT2G25270	AT3G03380		AT1G13110			AT2G48110			AT3G53075
AT2G25320	AT3G03570		AT1G13120			AT2G48160			AT3G53110
AT2G25420	AT3G03710		AT1G13130			AT3G01150			AT3G53270
AT2G25560	AT3G03720		AT1G13140			AT3G01180			AT3G53520
AT2G25640	AT3G03740		AT1G13160			AT3G01310			AT3G53570
AT2G25660	AT3G03790		AT1G13170			AT3G01320			AT3G53610
AT2G25730	AT3G03810		AT1G13180			AT3G01345			AT3G53860
AT2G25740	AT3G03890		AT1G13190			AT3G01370			AT3G53880
AT2G25760	AT3G03940		AT1G13195			AT3G01380			AT3G53890
AT2G25800	AT3G03950		AT1G13200			AT3G01780			AT3G53930
AT2G25850	AT3G03970		AT1G13210			AT3G01810			AT3G53990
AT2G25870	AT3G04160		AT1G13230			AT3G02010			AT3G54010
AT2G25930	AT3G04240		AT1G13245			AT3G02020			AT3G54030
AT2G25940	AT3G04260		AT1G13250			AT3G02050			AT3G54230
AT2G26000	AT3G04380		AT1G13260			AT3G02170			AT3G54300
AT2G26140	AT3G04450		AT1G13270			AT3G02280			AT3G54360
AT2G26200	AT3G04480		AT1G13280			AT3G02300			AT3G54840
AT2G26270	AT3G04490		AT1G13290			AT3G02330			AT3G54860
AT2G26280	AT3G04590		AT1G13300			AT3G02540			AT3G55020
AT2G26330	AT3G04610		AT1G13310			AT3G02890			AT3G55050
AT2G26460	AT3G04680		AT1G13330			AT3G02990			AT3G55070
AT2G26780	AT3G04710		AT1G13340			AT3G03050			AT3G55410
AT2G26790	AT3G04740		AT1G13350			AT3G03300			AT3G55440
AT2G26890	AT3G04810		AT1G13360			AT3G03305			AT3G55520
AT2G26910	AT3G04820		AT1G13370			AT3G03380			AT3G55530
AT2G26920	AT3G05040		AT1G13380			AT3G03570			AT3G55672
AT2G26930	AT3G05090		AT1G13390			AT3G03710			AT3G55770
AT2G27040	AT3G05350		AT1G13400			AT3G03720			AT3G55830
AT2G27090	AT3G05380		AT1G13410			AT3G03740			AT3G56190
AT2G27100	AT3G05520		AT1G13420			AT3G03790			AT3G56310
AT2G27110	AT3G05670		AT1G13430			AT3G03810			AT3G56490
AT2G27150	AT3G05680		AT1G13440			AT3G03890			AT3G56750
AT2G27170	AT3G05900		AT1G13450			AT3G03940			AT3G56820
AT2G27200	AT3G06010		AT1G13460			AT3G03950			AT3G56950
AT2G27210	AT3G06030		AT1G13470			AT3G03970			AT3G57230
AT2G27350	AT3G06210		AT1G13480			AT3G04160			AT3G57320
AT2G27460	AT3G06250		AT1G13485			AT3G04240			AT3G57410
AT2G27610	AT3G06290		AT1G13490			AT3G04340			AT3G57420
AT2G27630	AT3G06340		AT1G13500			AT3G04480			AT3G57450
AT2G27900	AT3G06350		AT1G13510			AT3G04490			AT3G57640
AT2G27950	AT3G06400		AT1G13520			AT3G04590			AT3G57870
AT2G27980	AT3G06450		AT1G13530			AT3G04610			AT3G57890
AT2G28070	AT3G06480		AT1G13540			AT3G04680			AT3G57910
AT2G28240	AT3G06510		AT1G13550			AT3G04710			AT3G58040
AT2G28250	AT3G06530		AT1G13560			AT3G04810			AT3G58130
AT2G28290	AT3G06620		AT1G13570			AT3G04820			AT3G58530
AT2G28320	AT3G06660		AT1G13580			AT3G05040			AT3G58540
AT2G28360	AT3G06670		AT1G13590			AT3G05130			AT3G58570
AT2G28380	AT3G06810		AT1G13600			AT3G05520			AT3G58580
AT2G28390	AT3G06860		AT1G13605			AT3G05670			AT3G58640
AT2G28450	AT3G06910		AT1G13607			AT3G05740			AT3G58670
AT2G28520	AT3G06930		AT1G13608			AT3G05900			AT3G58690
AT2G28540	AT3G06980		AT1G13609			AT3G06010			AT3G58750
AT2G28560	AT3G07100		AT1G13610			AT3G06030			AT3G58760
AT2G28620	AT3G07140		AT1G13620			AT3G06210			AT3G58800
AT2G28880	AT3G07160		AT1G13635			AT3G06250			AT3G59110
AT2G29065	AT3G07180		AT1G13640			AT3G06290			AT3G59360
AT2G29140	AT3G07330		AT1G13650			AT3G06340			AT3G59660
AT2G29190	AT3G07400		AT1G13670			AT3G06350			AT3G59920
AT2G29200	AT3G07530		AT1G13680			AT3G06400			AT3G59950
AT2G29210	AT3G07565		AT1G13690			AT3G06450			AT3G59990
AT2G29560	AT3G07660		AT1G13700			AT3G06480			AT3G60290
AT2G29600	AT3G07740		AT1G13710			AT3G06510			AT3G60310
AT2G29630	AT3G07810		AT1G13730			AT3G06620			AT3G60480
AT2G29690	AT3G07950		AT1G13740			AT3G06630			AT3G60500
AT2G29760	AT3G08020		AT1G13750			AT3G06660			AT3G60620
AT2G29890	AT3G08530		AT1G13755			AT3G06670			AT3G60770
AT2G29970	AT3G08650		AT1G13760			AT3G06810			AT3G60820
AT2G30050	AT3G08840		AT1G13770			AT3G06880			AT3G61070
AT2G30070	AT3G08850		AT1G13780			AT3G06920			AT3G61140
AT2G30110	AT3G08960		AT1G13810			AT3G06930			AT3G61240
AT2G30280	AT3G09090		AT1G13820			AT3G06980			AT3G61415
AT2G30320	AT3G09360		AT1G13830			AT3G07100			AT3G61480
AT2G30470	AT3G09560		AT1G13860			AT3G07140			AT3G61530
AT2G30480	AT3G09810		AT1G13870			AT3G07160			AT3G61690
AT2G30690	AT3G10050		AT1G13880			AT3G07180			AT3G61710
AT2G30700	AT3G10070		AT1G13890			AT3G07330			AT3G61790
AT2G30800	AT3G10160		AT1G13900			AT3G07400			AT3G62190
AT2G31010	AT3G10230		AT1G13910			AT3G07565			AT3G62250
AT2G31060	AT3G10270		AT1G13920			AT3G07660			AT3G62950
AT2G31260	AT3G10370		AT1G13930			AT3G07810			AT3G63070
AT2G31280	AT3G10380		AT1G13940			AT3G07950			AT3G63460
AT2G31320	AT3G10390		AT1G13950			AT3G08020			AT4G00090
AT2G31650	AT3G10550		AT1G13960			AT3G08530			AT4G00420
AT2G31660	AT3G10650		AT1G13970			AT3G08650			AT4G00450
AT2G31810	AT3G10700		AT1G13990			AT3G08960			AT4G00570
AT2G31820	AT3G10810		AT1G14000			AT3G09090			AT4G00660
AT2G31830	AT3G11130		AT1G14010			AT3G09360			AT4G00720
AT2G31870	AT3G11220		AT1G14020			AT3G09450			AT4G00740
AT2G31890	AT3G11440		AT1G14030			AT3G09560			AT4G00810
AT2G31900	AT3G11540		AT1G14040			AT3G09660			AT4G00850
AT2G31960	AT3G11560		AT1G14048			AT3G09670			AT4G01120
AT2G31970	AT3G11760		AT1G14060			AT3G09810			AT4G01200
AT2G32000	AT3G11960		AT1G14080			AT3G10050			AT4G01210
AT2G32040	AT3G12010		AT1G14100			AT3G10070			AT4G01220
AT2G32120	AT3G12012		AT1G14110			AT3G10160			AT4G01320
AT2G32240	AT3G12070		AT1G14120			AT3G10180			AT4G01690
AT2G32250	AT3G12250		AT1G14130			AT3G10230			AT4G01810
AT2G32400	AT3G12280		AT1G14140			AT3G10270			AT4G01960
AT2G32410	AT3G12340		AT1G14150			AT3G10370			AT4G02195
AT2G32415	AT3G12360		AT1G14160			AT3G10380			AT4G02480
AT2G32700	AT3G12380		AT1G14170			AT3G10390			AT4G02500
AT2G32730	AT3G12480		AT1G14180			AT3G10650			AT4G02570
AT2G32810	AT3G12570		AT1G14185			AT3G10690			AT4G02580
AT2G32850	AT3G12590		AT1G14190			AT3G10700			AT4G02600
AT2G32930	AT3G12640		AT1G14200			AT3G10810			AT4G02620
AT2G32940	AT3G12690		AT1G14205			AT3G11000			AT4G02720
AT2G32970	AT3G12810		AT1G14210			AT3G11040			AT4G02880
AT2G33050	AT3G12950		AT1G14220			AT3G11130			AT4G03020
AT2G33060	AT3G12980		AT1G14225			AT3G11220			AT4G03115
AT2G33240	AT3G13060		AT1G14230			AT3G11440			AT4G03180
AT2G33435	AT3G13180		AT1G14240			AT3G11540			AT4G03250
AT2G33640	AT3G13222		AT1G14250			AT3G11560			AT4G03560
AT2G33680	AT3G13225		AT1G14260			AT3G11760			AT4G03600
AT2G33770	AT3G13226		AT1G14270			AT3G11950			AT4G04190
AT2G33820	AT3G13235		AT1G14280			AT3G11960			AT4G04340
AT2G33835	AT3G13290		AT1G14290			AT3G11964			AT4G04350
AT2G33980	AT3G13300		AT1G14300			AT3G12010			AT4G04614
AT2G34240	AT3G13330		AT1G14310			AT3G12012			AT4G05000
AT2G34357	AT3G13340		AT1G14315			AT3G12070			AT4G05018
AT2G34630	AT3G13530		AT1G14320			AT3G12250			AT4G05090
AT2G34660	AT3G13690		AT1G14330			AT3G12280			AT4G05420
AT2G34670	AT3G13860		AT1G14340			AT3G12340			AT4G06598
AT2G34680	AT3G13870		AT1G14345			AT3G12360			AT4G06634
AT2G34780	AT3G13900		AT1G14350			AT3G12480			AT4G07990
AT2G34970	AT3G13990		AT1G14360			AT3G12570			AT4G08039
AT2G35030	AT3G14010		AT1G14370			AT3G12590			AT4G08180
AT2G35040	AT3G14100		AT1G14380			AT3G12640			AT4G08480
AT2G35050	AT3G14110		AT1G14390			AT3G12690			AT4G08500
AT2G35075	AT3G14120		AT1G14400			AT3G12950			AT4G09150
AT2G35110	AT3G14140		AT1G14410			AT3G12980			AT4G09320
AT2G35140	AT3G14172		AT1G14420			AT3G13020			AT4G09630
AT2G35160	AT3G14205		AT1G14430			AT3G13060			AT4G09720
AT2G35170	AT3G14270		AT1G14440			AT3G13100			AT4G09800
AT2G35320	AT3G14400		AT1G14450			AT3G13180			AT4G10330
AT2G35340	AT3G14590		AT1G14455			AT3G13220			AT4G10790
AT2G35450	AT3G14790		AT1G14460			AT3G13222			AT4G10820
AT2G35510	AT3G14890		AT1G14470			AT3G13225			AT4G10970
AT2G35530	AT3G15070		AT1G14480			AT3G13226			AT4G11110
AT2G35610	AT3G15120		AT1G14490			AT3G13235			AT4G11240
AT2G35630	AT3G15180		AT1G14500			AT3G13290			AT4G11300
AT2G35740	AT3G15220		AT1G14510			AT3G13300			AT4G11370
AT2G35920	AT3G15355		AT1G14520			AT3G13340			AT4G11380
AT2G36250	AT3G15380		AT1G14540			AT3G13640			AT4G11420
AT2G36350	AT3G15400		AT1G14549			AT3G13690			AT4G11600
AT2G36380	AT3G15410		AT1G14550			AT3G13840			AT4G11845
AT2G36390	AT3G15430		AT1G14560			AT3G13860			AT4G11860
AT2G36480	AT3G15605		AT1G14580			AT3G13870			AT4G11960
AT2G36490	AT3G15730		AT1G14590			AT3G13900			AT4G12230
AT2G36720	AT3G15880		AT1G14600			AT3G13990			AT4G12460
AT2G36740	AT3G15950		AT1G14620			AT3G14010			AT4G12590
AT2G36810	AT3G15970		AT1G14630			AT3G14100			AT4G12650
AT2G36850	AT3G15980		AT1G14640			AT3G14110			AT4G12720
AT2G36960	AT3G16060		AT1G14642			AT3G14140			AT4G13020
AT2G37050	AT3G16170		AT1G14670			AT3G14170			AT4G13350
AT2G37080	AT3G16260		AT1G14680			AT3G14205			AT4G13575
AT2G37280	AT3G16270		AT1G14685			AT3G14270			AT4G13670
AT2G37290	AT3G16290		AT1G14686			AT3G14400			AT4G14147
AT2G37420	AT3G16310		AT1G14687			AT3G14570			AT4G14160
AT2G37520	AT3G16380		AT1G14688			AT3G14590			AT4G14210
AT2G37690	AT3G16480		AT1G14690			AT3G14790			AT4G14300
AT2G37840	AT3G16620		AT1G14700			AT3G14890			AT4G14342
AT2G37980	AT3G16785		AT1G14710			AT3G14980			AT4G14350
AT2G38020	AT3G16830		AT1G14720			AT3G15070			AT4G14600
AT2G38040	AT3G16840		AT1G14730			AT3G15120			AT4G14720
AT2G38185	AT3G16940		AT1G14740			AT3G15130			AT4G14880
AT2G38280	AT3G16950		AT1G14750			AT3G15180			AT4G14905
AT2G38410	AT3G17205		AT1G14755			AT3G15220			AT4G14965
AT2G38440	AT3G17310		AT1G14760			AT3G15355			AT4G15180
AT2G38580	AT3G17330		AT1G14770			AT3G15380			AT4G15470
AT2G38720	AT3G17340		AT1G14780			AT3G15400			AT4G15540
AT2G38770	AT3G17410		AT1G14790			AT3G15410			AT4G15802
AT2G38840	AT3G17430		AT1G14800			AT3G15430			AT4G15880
AT2G38950	AT3G17440		AT1G14810			AT3G15605			AT4G15910
AT2G39190	AT3G17450		AT1G14820			AT3G15730			AT4G15940
AT2G39230	AT3G17740		AT1G14860			AT3G15880			AT4G16143
AT2G39260	AT3G17750		AT1G14870			AT3G15950			AT4G16150
AT2G39280	AT3G17770		AT1G14880			AT3G15970			AT4G16390
AT2G39340	AT3G17850		AT1G14890			AT3G15980			AT4G16660
AT2G39580	AT3G17900		AT1G14900			AT3G16060			AT4G16695
AT2G39740	AT3G17920		AT1G14920			AT3G16170			AT4G16845
AT2G39810	AT3G17970		AT1G14930			AT3G16260			AT4G16850
AT2G40030	AT3G18020		AT1G14940			AT3G16270			AT4G17040
AT2G40070	AT3G18090		AT1G14950			AT3G16290			AT4G17270
AT2G40690	AT3G18100		AT1G14960			AT3G16310			AT4G17370
AT2G40720	AT3G18290		AT1G14970			AT3G16320			AT4G17390
AT2G40730	AT3G18380		AT1G14980			AT3G16380			AT4G17510
AT2G40770	AT3G18390		AT1G14990			AT3G16480			AT4G17620
AT2G40840	AT3G18520		AT1G15000			AT3G16620			AT4G17730
AT2G40930	AT3G18524		AT1G15010			AT3G16650			AT4G17870
AT2G40980	AT3G18640		AT1G15015			AT3G16785			AT4G17890
AT2G41020	AT3G18770		AT1G15030			AT3G16830			AT4G17895
AT2G41050	AT3G18860		AT1G15040			AT3G16840			AT4G17900
AT2G41210	AT3G19080		AT1G15045			AT3G16940			AT4G18070
AT2G41220	AT3G19170		AT1G15050			AT3G16950			AT4G18140
AT2G41460	AT3G19180		AT1G15080			AT3G17205			AT4G18230
AT2G41500	AT3G19190		AT1G15100			AT3G17310			AT4G18730
AT2G41520	AT3G19300		AT1G15110			AT3G17330			AT4G18910
AT2G41560	AT3G19510		AT1G15120			AT3G17340			AT4G19006
AT2G41620	AT3G19570		AT1G15125			AT3G17360			AT4G19010
AT2G41700	AT3G19590		AT1G15140			AT3G17410			AT4G19038
AT2G41720	AT3G19670		AT1G15150			AT3G17430			AT4G19070
AT2G41820	AT3G19720		AT1G15160			AT3G17440			AT4G19110
AT2G41960	AT3G19740		AT1G15170			AT3G17450			AT4G19112
AT2G42010	AT3G19830		AT1G15180			AT3G17630			AT4G19150
AT2G42120	AT3G19840		AT1G15190			AT3G17690			AT4G19210
AT2G42270	AT3G19870		AT1G15200			AT3G17740			AT4G19490
AT2G42330	AT3G19910		AT1G15210			AT3G17760			AT4G19600
AT2G42490	AT3G19960		AT1G15215			AT3G17770			AT4G20150
AT2G42640	AT3G19970		AT1G15220			AT3G17850			AT4G20330
AT2G42700	AT3G20010		AT1G15230			AT3G17900			AT4G20350
AT2G42790	AT3G20020		AT1G15250			AT3G17920			AT4G20380
AT2G42890	AT3G20070		AT1G15260			AT3G17970			AT4G20850
AT2G42920	AT3G20170		AT1G15270			AT3G18090			AT4G20970
AT2G42940	AT3G20250		AT1G15310			AT3G18100			AT4G21150
AT2G43040	AT3G20280		AT1G15330			AT3G18110			AT4G21520
AT2G43070	AT3G20540		AT1G15340			AT3G18290			AT4G21540
AT2G43160	AT3G20550		AT1G15350			AT3G18370			AT4G21570
AT2G43240	AT3G20630		AT1G15360			AT3G18380			AT4G21710
AT2G43250	AT3G20720		AT1G15370			AT3G18390			AT4G21790
AT2G43330	AT3G20770		AT1G15380			AT3G18520			AT4G22140
AT2G43490	AT3G20780		AT1G15385			AT3G18640			AT4G22200
AT2G44090	AT3G21160		AT1G15390			AT3G18860			AT4G22220
AT2G44710	AT3G21175		AT1G15400			AT3G19040			AT4G22330
AT2G44830	AT3G21215		AT1G15410			AT3G19080			AT4G22360
AT2G44900	AT3G21290		AT1G15415			AT3G19170			AT4G22370
AT2G44950	AT3G21295		AT1G15420			AT3G19180			AT4G22540
AT2G44970	AT3G21310		AT1G15430			AT3G19210			AT4G22930
AT2G44980	AT3G21320		AT1G15460			AT3G19510			AT4G23100
AT2G45460	AT3G21430		AT1G15470			AT3G19570			AT4G23840
AT2G45480	AT3G21540		AT1G15480			AT3G19590			AT4G23850
AT2G45500	AT3G21620		AT1G15500			AT3G19670			AT4G23895
AT2G45540	AT3G22170		AT1G15520			AT3G19720			AT4G23900
AT2G45770	AT3G22180		AT1G15530			AT3G19740			AT4G24020
AT2G45880	AT3G22190		AT1G15540			AT3G19780			AT4G24050
AT2G45910	AT3G22220		AT1G15550			AT3G19840			AT4G24200
AT2G46020	AT3G22270		AT1G15580			AT3G19870			AT4G24280
AT2G46040	AT3G22380		AT1G15590			AT3G19910			AT4G24380
AT2G46060	AT3G22520		AT1G15600			AT3G19960			AT4G24400
AT2G46340	AT3G22770		AT1G15610			AT3G19970			AT4G24550
AT2G46500	AT3G22780		AT1G15620			AT3G20010			AT4G24560
AT2G46520	AT3G22880		AT1G15630			AT3G20020			AT4G24590
AT2G46560	AT3G23070		AT1G15640			AT3G20070			AT4G24690
AT2G46570	AT3G23310		AT1G15670			AT3G20150			AT4G24750
AT2G46700	AT3G23540		AT1G15680			AT3G20170			AT4G24800
AT2G46920	AT3G23590		AT1G15690			AT3G20200			AT4G24820
AT2G46980	AT3G23660		AT1G15700			AT3G20250			AT4G25230
AT2G47210	AT3G23780		AT1G15710			AT3G20280			AT4G25280
AT2G47300	AT3G23890		AT1G15720			AT3G20440			AT4G25360
AT2G47350	AT3G23900		AT1G15730			AT3G20475			AT4G25510
AT2G47390	AT3G23920		AT1G15740			AT3G20540			AT4G25520
AT2G47410	AT3G23940		AT1G15757			AT3G20550			AT4G25880
AT2G47820	AT3G23980		AT1G15760			AT3G20630			AT4G25970
AT2G47850	AT3G23990		AT1G15770			AT3G20720			AT4G25980
AT2G47960	AT3G24010		AT1G15772			AT3G20770			AT4G26160
AT2G48060	AT3G24090		AT1G15790			AT3G20780			AT4G26455
AT2G48100	AT3G24160		AT1G15800			AT3G21160			AT4G26480
AT2G48110	AT3G24180		AT1G15810			AT3G21175			AT4G26610
AT2G48160	AT3G24190		AT1G15820			AT3G21180			AT4G26630
AT3G01150	AT3G24200		AT1G15825			AT3G21215			AT4G26750
AT3G01180	AT3G24210		AT1G15830			AT3G21250			AT4G26760
AT3G01310	AT3G24350		AT1G15840			AT3G21295			AT4G26900
AT3G01320	AT3G24440		AT1G15850			AT3G21310			AT4G26910
AT3G01345	AT3G24530		AT1G15860			AT3G21320			AT4G26940
AT3G01370	AT3G24570		AT1G15870			AT3G21430			AT4G26970
AT3G01380	AT3G24630		AT1G15880			AT3G21540			AT4G27040
AT3G01460	AT3G24740		AT1G15885			AT3G21620			AT4G27100
AT3G01600	AT3G25150		AT1G15890			AT3G22170			AT4G27130
AT3G01780	AT3G25470		AT1G15900			AT3G22180			AT4G27280
AT3G01810	AT3G25660		AT1G15910			AT3G22190			AT4G27380
AT3G02010	AT3G25840		AT1G15920			AT3G22270			AT4G27415
AT3G02020	AT3G26040		AT1G15930			AT3G22380			AT4G27650
AT3G02050	AT3G26540		AT1G15950			AT3G22520			AT4G27690
AT3G02170	AT3G26560		AT1G15960			AT3G22770			AT4G27720
AT3G02260	AT3G26720		AT1G15970			AT3G22780			AT4G28290
AT3G02280	AT3G26890		AT1G15980			AT3G22880			AT4G28540
AT3G02300	AT3G26910		AT1G15990			AT3G23310			AT4G28660
AT3G02330	AT3G26935		AT1G16000			AT3G23370			AT4G28830
AT3G02540	AT3G26990		AT1G16010			AT3G23540			AT4G28860
AT3G02890	AT3G27120		AT1G16020			AT3G23590			AT4G29130
AT3G02990	AT3G27130		AT1G16022			AT3G23660			AT4G29330
AT3G03050	AT3G27180		AT1G16025			AT3G23670			AT4G29390
AT3G03060	AT3G27260		AT1G16030			AT3G23740			AT4G29480
AT3G03090	AT3G27325		AT1G16040			AT3G23780			AT4G29735
AT3G03110	AT3G27430		AT1G16060			AT3G23890			AT4G29880
AT3G03140	AT3G27470		AT1G16070			AT3G23900			AT4G29900
AT3G03300	AT3G27530		AT1G16080			AT3G23920			AT4G30000
AT3G03305	AT3G27610		AT1G16110			AT3G23940			AT4G30310
AT3G03380	AT3G27640		AT1G16120			AT3G23980			AT4G30550
AT3G03570	AT3G27700		AT1G16130			AT3G23990			AT4G30710
AT3G03580	AT3G27740		AT1G16150			AT3G24010			AT4G30780
AT3G03710	AT3G28430		AT1G16160			AT3G24160			AT4G30790
AT3G03720	AT3G28480		AT1G16170			AT3G24180			AT4G30950
AT3G03740	AT3G28630		AT1G16180			AT3G24190			AT4G30993
AT3G03790	AT3G28660		AT1G16210			AT3G24200			AT4G31050
AT3G03810	AT3G28760		AT1G16220			AT3G24210			AT4G31300
AT3G03890	AT3G28880		AT1G16225			AT3G24320			AT4G31420
AT3G03940	AT3G29020		AT1G16230			AT3G24340			AT4G31450
AT3G03950	AT3G29160		AT1G16240			AT3G24350			AT4G31490
AT3G03970	AT3G29180		AT1G16260			AT3G24360			AT4G31530
AT3G04160	AT3G29270		AT1G16280			AT3G24440			AT4G31580
AT3G04240	AT3G29320		AT1G16290			AT3G24530			AT4G31600
AT3G04260	AT3G29390		AT1G16300			AT3G24570			AT4G31750
AT3G04340	AT3G30380		AT1G16310			AT3G24630			AT4G31880
AT3G04380	AT3G32940		AT1G16320			AT3G24740			AT4G31985
AT3G04450	AT3G33530		AT1G16340			AT3G25150			AT4G31990
AT3G04480	AT3G42050		AT1G16350			AT3G25470			AT4G32050
AT3G04490	AT3G42170		AT1G16360			AT3G25660			AT4G32070
AT3G04590	AT3G42850		AT1G16370			AT3G25840			AT4G32130
AT3G04610	AT3G42860		AT1G16380			AT3G26040			AT4G32272
AT3G04680	AT3G42950		AT1G16390			AT3G26540			AT4G32320
AT3G04710	AT3G43220		AT1G16400			AT3G26560			AT4G32340
AT3G04740	AT3G43230		AT1G16410			AT3G26720			AT4G32410
AT3G04810	AT3G43240		AT1G16420			AT3G26890			AT4G32420
AT3G04820	AT3G43300		AT1G16430			AT3G26935			AT4G32440
AT3G04980	AT3G43590		AT1G16440			AT3G27180			AT4G32470
AT3G05040	AT3G43610		AT1G16445			AT3G27190			AT4G32530
AT3G05090	AT3G44160		AT1G16470			AT3G27260			AT4G32551
AT3G05130	AT3G44190		AT1G16490			AT3G27325			AT4G32600
AT3G05350	AT3G44200		AT1G16500			AT3G27430			AT4G32640
AT3G05380	AT3G44330		AT1G16510			AT3G27440			AT4G32690
AT3G05480	AT3G44340		AT1G16515			AT3G27470			AT4G32720
AT3G05520	AT3G44370		AT1G16520			AT3G27530			AT4G32760
AT3G05670	AT3G44530		AT1G16530			AT3G27640			AT4G32850
AT3G05680	AT3G44600		AT1G16570			AT3G27670			AT4G32890
AT3G05740	AT3G44680		AT1G16590			AT3G27700			AT4G32930
AT3G05900	AT3G44850		AT1G16640			AT3G27730			AT4G33030
AT3G06010	AT3G45040		AT1G16670			AT3G27740			AT4G33060
AT3G06030	AT3G45090		AT1G16690			AT3G28030			AT4G33080
AT3G06210	AT3G45190		AT1G16705			AT3G28480			AT4G33090
AT3G06250	AT3G45240		AT1G16720			AT3G28630			AT4G33210
AT3G06290	AT3G45242		AT1G16730			AT3G28660			AT4G33430
AT3G06340	AT3G45300		AT1G16740			AT3G28880			AT4G33470
AT3G06350	AT3G45330		AT1G16750			AT3G29020			AT4G33530
AT3G06400	AT3G45630		AT1G16760			AT3G29160			AT4G33565
AT3G06450	AT3G45750		AT1G16770			AT3G29180			AT4G33650
AT3G06480	AT3G45850		AT1G16790			AT3G29270			AT4G33670
AT3G06510	AT3G45870		AT1G16810			AT3G29320			AT4G33680
AT3G06530	AT3G45880		AT1G16820			AT3G29390			AT4G33950
AT3G06620	AT3G45890		AT1G16825			AT3G30380			AT4G33980
AT3G06630	AT3G46210		AT1G16830			AT3G32940			AT4G34040
AT3G06660	AT3G46220		AT1G16840			AT3G33530			AT4G34100
AT3G06670	AT3G46440		AT1G16850			AT3G42050			AT4G34140
AT3G06810	AT3G46650		AT1G16870			AT3G42170			AT4G34265
AT3G06860	AT3G46670		AT1G16880			AT3G42660			AT4G34370
AT3G06880	AT3G46740		AT1G16890			AT3G42850			AT4G34450
AT3G06910	AT3G46790		AT1G16900			AT3G42860			AT4G34460
AT3G06920	AT3G46930		AT1G16905			AT3G42950			AT4G34490
AT3G06930	AT3G46960		AT1G16910			AT3G43220			AT4G34640
AT3G06980	AT3G46980		AT1G16916			AT3G43230			AT4G34670
AT3G07060	AT3G47000		AT1G16920			AT3G43240			AT4G34720
AT3G07100	AT3G47060		AT1G16930			AT3G43300			AT4G34760
AT3G07140	AT3G47390		AT1G16940			AT3G43590			AT4G35000
AT3G07160	AT3G47700		AT1G16950			AT3G43600			AT4G35250
AT3G07180	AT3G47860		AT1G16960			AT3G43610			AT4G35310
AT3G07330	AT3G47890		AT1G16980			AT3G43920			AT4G35410
AT3G07400	AT3G47910		AT1G17000			AT3G44050			AT4G35420
AT3G07530	AT3G47930		AT1G17010			AT3G44160			AT4G35440
AT3G07565	AT3G47990		AT1G17020			AT3G44190			AT4G35450
AT3G07610	AT3G48030		AT1G17030			AT3G44200			AT4G35490
AT3G07660	AT3G48110		AT1G17040			AT3G44330			AT4G35530
AT3G07740	AT3G48150		AT1G17050			AT3G44340			AT4G35790
AT3G07810	AT3G48170		AT1G17060			AT3G44600			AT4G35830
AT3G07950	AT3G48195		AT1G17080			AT3G44680			AT4G35860
AT3G07980	AT3G48210		AT1G17090			AT3G44730			AT4G36090
AT3G08020	AT3G48425		AT1G17100			AT3G44820			AT4G36210
AT3G08530	AT3G48430		AT1G17120			AT3G44850			AT4G36400
AT3G08650	AT3G48530		AT1G17130			AT3G45090			AT4G36410
AT3G08800	AT3G48730		AT1G17140			AT3G45190			AT4G36480
AT3G08840	AT3G48780		AT1G17145			AT3G45240			AT4G36630
AT3G08850	AT3G48810		AT1G17147			AT3G45242			AT4G36690
AT3G08960	AT3G48860		AT1G17150			AT3G45300			AT4G36720
AT3G09040	AT3G48870		AT1G17160			AT3G45330			AT4G36730
AT3G09080	AT3G49060		AT1G17170			AT3G45440			AT4G37120
AT3G09090	AT3G49142		AT1G17180			AT3G45630			AT4G37230
AT3G09360	AT3G49430		AT1G17190			AT3G45750			AT4G37260
AT3G09450	AT3G49490		AT1G17200			AT3G45830			AT4G37280
AT3G09560	AT3G49500		AT1G17235			AT3G45850			AT4G37295
AT3G09660	AT3G49600		AT1G17240			AT3G45870			AT4G37460
AT3G09670	AT3G49710		AT1G17250			AT3G45890			AT4G38240
AT3G09810	AT3G50050		AT1G17260			AT3G46210			AT4G38495
AT3G10050	AT3G50110		AT1G17280			AT3G46220			AT4G38510
AT3G10070	AT3G50370		AT1G17285			AT3G46440			AT4G38600
AT3G10160	AT3G50380		AT1G17290			AT3G46650			AT4G38640
AT3G10180	AT3G50430		AT1G17300			AT3G46740			AT4G38760
AT3G10230	AT3G50590		AT1G17310			AT3G46750			AT4G38890
AT3G10270	AT3G50670		AT1G17330			AT3G46790			AT4G38920
AT3G10370	AT3G50950		AT1G17345			AT3G46920			AT4G39080
AT3G10380	AT3G51050		AT1G17350			AT3G46960			AT4G39100
AT3G10390	AT3G51120		AT1G17370			AT3G46980			AT4G39140
AT3G10550	AT3G51310		AT1G17380			AT3G47000			AT4G39150
AT3G10650	AT3G51460		AT1G17400			AT3G47060			AT4G39220
AT3G10690	AT3G51610		AT1G17410			AT3G47110			AT4G39290
AT3G10700	AT3G51620		AT1G17420			AT3G47390			AT4G39390
AT3G10810	AT3G52050		AT1G17430			AT3G47460			AT4G39520
AT3G11000	AT3G52120		AT1G17455			AT3G47660			AT4G39730
AT3G11040	AT3G52140		AT1G17470			AT3G47890			AT4G39850
AT3G11130	AT3G52160		AT1G17480			AT3G47910			AT4G39860
AT3G11220	AT3G52170		AT1G17490			AT3G47930			AT4G39960
AT3G11440	AT3G52200		AT1G17510			AT3G47990			AT4G40050
AT3G11540	AT3G52240		AT1G17520			AT3G48030			AT5G01010
AT3G11560	AT3G52250		AT1G17530			AT3G48110			AT5G01260
AT3G11760	AT3G52640		AT1G17545			AT3G48170			AT5G01430
AT3G11950	AT3G52660		AT1G17550			AT3G48195			AT5G01460
AT3G11960	AT3G52750		AT1G17560			AT3G48425			AT5G01720
AT3G11964	AT3G52890		AT1G17590			AT3G48430			AT5G02040
AT3G12010	AT3G52940		AT1G17600			AT3G48470			AT5G02150
AT3G12012	AT3G53100		AT1G17610			AT3G48530			AT5G02290
AT3G12070	AT3G53680		AT1G17615			AT3G48670			AT5G02310
AT3G12250	AT3G53760		AT1G17620			AT3G48730			AT5G02440
AT3G12280	AT3G53830		AT1G17630			AT3G48770			AT5G02450
AT3G12340	AT3G53930		AT1G17640			AT3G48780			AT5G02680
AT3G12360	AT3G54030		AT1G17650			AT3G48810			AT5G02720
AT3G12380	AT3G54100		AT1G17665			AT3G48860			AT5G02770
AT3G12480	AT3G54130		AT1G17700			AT3G48870			AT5G02840
AT3G12570	AT3G54230		AT1G17710			AT3G49060			AT5G03230
AT3G12590	AT3G54250		AT1G17730			AT3G49142			AT5G03280
AT3G12640	AT3G54280		AT1G17744			AT3G49160			AT5G03330
AT3G12690	AT3G54350		AT1G17745			AT3G49170			AT5G03345
AT3G12810	AT3G54440		AT1G17750			AT3G49400			AT5G03430
AT3G12950	AT3G54460		AT1G17770			AT3G49430			AT5G03440
AT3G12980	AT3G54500		AT1G17780			AT3G49490			AT5G03450
AT3G13020	AT3G54540		AT1G17790			AT3G49600			AT5G03455
AT3G13060	AT3G54670		AT1G17800			AT3G49710			AT5G03500
AT3G13100	AT3G54740		AT1G17810			AT3G50050			AT5G03650
AT3G13180	AT3G54760		AT1G17820			AT3G50110			AT5G03730
AT3G13220	AT3G54790		AT1G17830			AT3G50240			AT5G03850
AT3G13222	AT3G54850		AT1G17840			AT3G50590			AT5G03900
AT3G13225	AT3G54860		AT1G17860			AT3G50670			AT5G03940
AT3G13226	AT3G55020		AT1G17870			AT3G50950			AT5G04080
AT3G13235	AT3G55060		AT1G17880			AT3G51050			AT5G04280
AT3G13290	AT3G55270		AT1G17890			AT3G51070			AT5G04410
AT3G13300	AT3G55320		AT1G17910			AT3G51120			AT5G04430
AT3G13330	AT3G55410		AT1G17920			AT3G51150			AT5G04440
AT3G13340	AT3G55480		AT1G17930			AT3G51310			AT5G04480
AT3G13530	AT3G55580		AT1G17940			AT3G51330			AT5G04540
AT3G13640	AT3G55850		AT1G17950			AT3G51460			AT5G04800
AT3G13690	AT3G56140		AT1G17960			AT3G51480			AT5G04920
AT3G13840	AT3G56150		AT1G17970			AT3G51490			AT5G05010
AT3G13860	AT3G56190		AT1G17990			AT3G51610			AT5G05060
AT3G13870	AT3G56370		AT1G18000			AT3G51620			AT5G05170
AT3G13900	AT3G56480		AT1G18010			AT3G52120			AT5G05470
AT3G13990	AT3G56690		AT1G18020			AT3G52140			AT5G05670
AT3G14010	AT3G56990		AT1G18030			AT3G52160			AT5G05930
AT3G14100	AT3G57060		AT1G18040			AT3G52170			AT5G06290
AT3G14110	AT3G57140		AT1G18050			AT3G52200			AT5G06460
AT3G14120	AT3G57170		AT1G18060			AT3G52240			AT5G06600
AT3G14140	AT3G57300		AT1G18070			AT3G52250			AT5G06680
AT3G14170	AT3G57350		AT1G18080			AT3G52640			AT5G06770
AT3G14172	AT3G57410		AT1G18090			AT3G52660			AT5G07090
AT3G14205	AT3G57470		AT1G18100			AT3G52750			AT5G07290
AT3G14270	AT3G57570		AT1G18130			AT3G52940			AT5G07350
AT3G14400	AT3G57610		AT1G18140			AT3G53090			AT5G07370
AT3G14460	AT3G57660		AT1G18150			AT3G53100			AT5G07630
AT3G14570	AT3G57810		AT1G18170			AT3G53590			AT5G07740
AT3G14590	AT3G57880		AT1G18180			AT3G53680			AT5G07890
AT3G14790	AT3G57890		AT1G18190			AT3G53760			AT5G07940
AT3G14890	AT3G58050		AT1G18200			AT3G53930			AT5G07970
AT3G14980	AT3G58510		AT1G18210			AT3G54030			AT5G08120
AT3G15070	AT3G58560		AT1G18220			AT3G54100			AT5G08420
AT3G15120	AT3G58570		AT1G18250			AT3G54130			AT5G08430
AT3G15130	AT3G58590		AT1G18260			AT3G54230			AT5G08440
AT3G15180	AT3G58640		AT1G18265			AT3G54250			AT5G08470
AT3G15220	AT3G59040		AT1G18280			AT3G54280			AT5G08520
AT3G15355	AT3G59090		AT1G18290			AT3G54350			AT5G08530
AT3G15380	AT3G59290		AT1G18300			AT3G54440			AT5G08560
AT3G15400	AT3G59350		AT1G18310			AT3G54460			AT5G08565
AT3G15410	AT3G59360		AT1G18320			AT3G54540			AT5G08570
AT3G15430	AT3G59410		AT1G18330			AT3G54670			AT5G08660
AT3G15605	AT3G59550		AT1G18335			AT3G54740			AT5G09225
AT3G15730	AT3G59630		AT1G18340			AT3G54750			AT5G09390
AT3G15880	AT3G59660		AT1G18350			AT3G54760			AT5G09445
AT3G15920	AT3G59670		AT1G18360			AT3G54780			AT5G09680
AT3G15950	AT3G59770		AT1G18370			AT3G54850			AT5G09820
AT3G15970	AT3G59820		AT1G18390			AT3G54860			AT5G09870
AT3G15980	AT3G60030		AT1G18400			AT3G54870			AT5G09880
AT3G16060	AT3G60100		AT1G18410			AT3G55020			AT5G09890
AT3G16170	AT3G60190		AT1G18420			AT3G55060			AT5G10010
AT3G16260	AT3G60240		AT1G18440			AT3G55270			AT5G10050
AT3G16270	AT3G60310		AT1G18460			AT3G55320			AT5G10070
AT3G16290	AT3G60350		AT1G18480			AT3G55410			AT5G10110
AT3G16310	AT3G60740		AT1G18485			AT3G55480			AT5G10190
AT3G16320	AT3G60840		AT1G18486			AT3G55580			AT5G10470
AT3G16380	AT3G60880		AT1G18490			AT3G55850			AT5G10780
AT3G16480	AT3G61010		AT1G18500			AT3G56140			AT5G10830
AT3G16620	AT3G61130		AT1G18510			AT3G56150			AT5G10870
AT3G16650	AT3G61420		AT1G18520			AT3G56190			AT5G10940
AT3G16785	AT3G61670		AT1G18530			AT3G56320			AT5G10990
AT3G16830	AT3G61690		AT1G18540			AT3G56370			AT5G11010
AT3G16840	AT3G61740		AT1G18560			AT3G56410			AT5G11030
AT3G16940	AT3G62010		AT1G18570			AT3G56480			AT5G11170
AT3G16950	AT3G62110		AT1G18580			AT3G56640			AT5G11200
AT3G17205	AT3G62330		AT1G18590			AT3G56690			AT5G11350
AT3G17310	AT3G62360		AT1G18600			AT3G56870			AT5G11490
AT3G17330	AT3G62900		AT1G18610			AT3G56960			AT5G11560
AT3G17340	AT3G62910		AT1G18620			AT3G57060			AT5G11640
AT3G17360	AT3G63070		AT1G18630			AT3G57140			AT5G11680
AT3G17410	AT3G63150		AT1G18640			AT3G57170			AT5G11700
AT3G17430	AT3G63340		AT1G18650			AT3G57350			AT5G11710
AT3G17440	AT3G63400		AT1G18660			AT3G57410			AT5G11730
AT3G17450	AT3G63460		AT1G18670			AT3G57470			AT5G11790
AT3G17630	AT3G63500		AT1G18680			AT3G57570			AT5G11850
AT3G17690	AT3G66652		AT1G18710			AT3G57610			AT5G11900
AT3G17740	AT3G66658		AT1G18720			AT3G57630			AT5G11960
AT3G17750	AT4G00020		AT1G18730			AT3G57660			AT5G12150
AT3G17760	AT4G00040		AT1G18740			AT3G57810			AT5G12210
AT3G17770	AT4G00060		AT1G18750			AT3G57880			AT5G12230
AT3G17850	AT4G00090		AT1G18760			AT3G57890			AT5G12400
AT3G17900	AT4G00200		AT1G18770			AT3G57940			AT5G12840
AT3G17920	AT4G00230		AT1G18773			AT3G58510			AT5G13000
AT3G17970	AT4G00290		AT1G18780			AT3G58560			AT5G13020
AT3G18020	AT4G00370		AT1G18790			AT3G58570			AT5G13240
AT3G18090	AT4G00460		AT1G18800			AT3G58640			AT5G13280
AT3G18100	AT4G00490		AT1G18810			AT3G58650			AT5G13300
AT3G18110	AT4G00500		AT1G18835			AT3G58740			AT5G13430
AT3G18290	AT4G00520		AT1G18850			AT3G59040			AT5G13440
AT3G18370	AT4G00550		AT1G18860			AT3G59090			AT5G13450
AT3G18380	AT4G00570		AT1G18870			AT3G59100			AT5G13530
AT3G18390	AT4G00590		AT1G18871			AT3G59290			AT5G13640
AT3G18520	AT4G00630		AT1G18880			AT3G59350			AT5G13780
AT3G18524	AT4G00720		AT1G18890			AT3G59360			AT5G13850
AT3G18640	AT4G00752		AT1G18940			AT3G59410			AT5G13980
AT3G18730	AT4G00760		AT1G18960			AT3G59420			AT5G14100
AT3G18770	AT4G00800		AT1G18970			AT3G59430			AT5G14220
AT3G18840	AT4G00900		AT1G18980			AT3G59550			AT5G14240
AT3G18860	AT4G00970		AT1G18990			AT3G59630			AT5G14250
AT3G19040	AT4G01030		AT1G19000			AT3G59660			AT5G14260
AT3G19050	AT4G01090		AT1G19010			AT3G59670			AT5G14270
AT3G19080	AT4G01120		AT1G19020			AT3G59820			AT5G14310
AT3G19170	AT4G01210		AT1G19025			AT3G59890			AT5G14420
AT3G19180	AT4G01240		AT1G19040			AT3G60030			AT5G14520
AT3G19190	AT4G01290		AT1G19050			AT3G60100			AT5G14590
AT3G19210	AT4G01320		AT1G19060			AT3G60190			AT5G14620
AT3G19300	AT4G01690		AT1G19070			AT3G60310			AT5G14720
AT3G19510	AT4G01800		AT1G19080			AT3G60350			AT5G14790
AT3G19570	AT4G01810		AT1G19086			AT3G60740			AT5G15390
AT3G19590	AT4G01860		AT1G19090			AT3G60840			AT5G15550
AT3G19670	AT4G02010		AT1G19110			AT3G60880			AT5G15610
AT3G19720	AT4G02020		AT1G19115			AT3G60961			AT5G15730
AT3G19740	AT4G02030		AT1G19120			AT3G61010			AT5G16050
AT3G19780	AT4G02150		AT1G19130			AT3G61130			AT5G16130
AT3G19830	AT4G02220		AT1G19140			AT3G61380			AT5G16210
AT3G19840	AT4G02260		AT1G19150			AT3G61420			AT5G16260
AT3G19870	AT4G02400		AT1G19160			AT3G61670			AT5G16270
AT3G19910	AT4G02430		AT1G19170			AT3G61690			AT5G16440
AT3G19960	AT4G02460		AT1G19180			AT3G61740			AT5G16540
AT3G19970	AT4G02480		AT1G19190			AT3G61760			AT5G16715
AT3G20010	AT4G02510		AT1G19200			AT3G62010			AT5G16830
AT3G20020	AT4G02560		AT1G19210			AT3G62110			AT5G16840
AT3G20070	AT4G02570		AT1G19240			AT3G62330			AT5G16870
AT3G20150	AT4G02680		AT1G19250			AT3G62360			AT5G16880
AT3G20170	AT4G02840		AT1G19260			AT3G62910			AT5G17000
AT3G20200	AT4G02880		AT1G19290			AT3G63070			AT5G17290
AT3G20250	AT4G02900		AT1G19300			AT3G63150			AT5G17610
AT3G20280	AT4G02930		AT1G19310			AT3G63280			AT5G17770
AT3G20440	AT4G02990		AT1G19320			AT3G63340			AT5G18190
AT3G20475	AT4G03000		AT1G19330			AT3G63380			AT5G18230
AT3G20540	AT4G03020		AT1G19340			AT3G63400			AT5G18280
AT3G20550	AT4G03080		AT1G19350			AT3G63460			AT5G18420
AT3G20630	AT4G03090		AT1G19360			AT3G66652			AT5G18580
AT3G20720	AT4G03200		AT1G19370			AT3G66658			AT5G18640
AT3G20770	AT4G03260		AT1G19380			AT4G00020			AT5G18650
AT3G20780	AT4G03390		AT1G19390			AT4G00040			AT5G18760
AT3G21160	AT4G03430		AT1G19394			AT4G00060			AT5G18780
AT3G21175	AT4G03550		AT1G19396			AT4G00090			AT5G18850
AT3G21180	AT4G03560		AT1G19397			AT4G00200			AT5G18970
AT3G21215	AT4G04180		AT1G19400			AT4G00230			AT5G19130
AT3G21250	AT4G04320		AT1G19410			AT4G00290			AT5G19330
AT3G21280	AT4G04340		AT1G19430			AT4G00370			AT5G19380
AT3G21290	AT4G04350		AT1G19440			AT4G00440			AT5G19390
AT3G21295	AT4G04404		AT1G19450			AT4G00460			AT5G19450
AT3G21310	AT4G04460		AT1G19460			AT4G00520			AT5G19660
AT3G21320	AT4G04670		AT1G19470			AT4G00550			AT5G19690
AT3G21430	AT4G04720		AT1G19480			AT4G00570			AT5G19750
AT3G21480	AT4G04740		AT1G19500			AT4G00590			AT5G19780
AT3G21540	AT4G04770		AT1G19510			AT4G00630			AT5G19820
AT3G21620	AT4G04850		AT1G19520			AT4G00720			AT5G19960
AT3G22170	AT4G04885		AT1G19530			AT4G00752			AT5G19990
AT3G22180	AT4G04910		AT1G19540			AT4G00760			AT5G20060
AT3G22190	AT4G04920		AT1G19550			AT4G00800			AT5G20090
AT3G22220	AT4G04950		AT1G19570			AT4G00900			AT5G20180
AT3G22270	AT4G04970		AT1G19580			AT4G00930			AT5G20200
AT3G22380	AT4G05210		AT1G19600			AT4G00970			AT5G20350
AT3G22520	AT4G05360		AT1G19610			AT4G01090			AT5G20380
AT3G22770	AT4G05390		AT1G19620			AT4G01120			AT5G20490
AT3G22780	AT4G05410		AT1G19630			AT4G01210			AT5G20510
AT3G22790	AT4G05530		AT1G19640			AT4G01240			AT5G20520
AT3G22880	AT4G05631		AT1G19650			AT4G01290			AT5G20570
AT3G22980	AT4G06598		AT1G19660			AT4G01320			AT5G20660
AT3G23070	AT4G06676		AT1G19670			AT4G01690			AT5G20840
AT3G23310	AT4G07400		AT1G19680			AT4G01800			AT5G20885
AT3G23370	AT4G07410		AT1G19690			AT4G02010			AT5G20890
AT3G23540	AT4G07990		AT1G19700			AT4G02020			AT5G20920
AT3G23590	AT4G08170		AT1G19710			AT4G02030			AT5G20930
AT3G23640	AT4G08180		AT1G19715			AT4G02060			AT5G20990
AT3G23660	AT4G08250		AT1G19730			AT4G02070			AT5G21060
AT3G23670	AT4G08310		AT1G19740			AT4G02110			AT5G21090
AT3G23740	AT4G08320		AT1G19750			AT4G02150			AT5G21160
AT3G23780	AT4G08350		AT1G19770			AT4G02220			AT5G21326
AT3G23790	AT4G08390		AT1G19780			AT4G02260			AT5G21930
AT3G23890	AT4G08480		AT1G19790			AT4G02390			AT5G22030
AT3G23900	AT4G08500		AT1G19800			AT4G02400			AT5G22050
AT3G23920	AT4G08510		AT1G19830			AT4G02430			AT5G22080
AT3G23940	AT4G08520		AT1G19835			AT4G02480			AT5G22120
AT3G23980	AT4G08540		AT1G19840			AT4G02510			AT5G22320
AT3G23990	AT4G08590		AT1G19870			AT4G02560			AT5G22370
AT3G24000	AT4G08790		AT1G19890			AT4G02570			AT5G22450
AT3G24010	AT4G08920		AT1G19900			AT4G02680			AT5G22510
AT3G24090	AT4G09020		AT1G19910			AT4G02710			AT5G22640
AT3G24160	AT4G09040		AT1G19920			AT4G02840			AT5G22830
AT3G24180	AT4G09150		AT1G19930			AT4G02880			AT5G22875
AT3G24190	AT4G09300		AT1G19950			AT4G02930			AT5G22950
AT3G24200	AT4G09340		AT1G19960			AT4G02990			AT5G23170
AT3G24210	AT4G09560		AT1G19970			AT4G03000			AT5G23320
AT3G24320	AT4G09630		AT1G19980			AT4G03020			AT5G23405
AT3G24340	AT4G09640		AT1G19990			AT4G03080			AT5G23430
AT3G24350	AT4G09680		AT1G20000			AT4G03090			AT5G23550
AT3G24360	AT4G09730		AT1G20010			AT4G03130			AT5G23575
AT3G24440	AT4G09750		AT1G20020			AT4G03165			AT5G23630
AT3G24495	AT4G09980		AT1G20030			AT4G03230			AT5G23890
AT3G24530	AT4G10070		AT1G20050			AT4G03260			AT5G24060
AT3G24560	AT4G10260		AT1G20065			AT4G03340			AT5G24250
AT3G24570	AT4G10320		AT1G20070			AT4G03390			AT5G24350
AT3G24630	AT4G10570		AT1G20080			AT4G03430			AT5G24450
AT3G24740	AT4G10590		AT1G20090			AT4G03490			AT5G24470
AT3G25150	AT4G10730		AT1G20100			AT4G03560			AT5G24670
AT3G25470	AT4G10930		AT1G20110			AT4G04180			AT5G24710
AT3G25660	AT4G11110		AT1G20120			AT4G04320			AT5G25060
AT3G25840	AT4G11160		AT1G20130			AT4G04340			AT5G25070
AT3G26040	AT4G11240		AT1G20132			AT4G04350			AT5G25150
AT3G26540	AT4G11270		AT1G20135			AT4G04404			AT5G25270
AT3G26560	AT4G11380		AT1G20140			AT4G04460			AT5G25360
AT3G26720	AT4G11560		AT1G20180			AT4G04670			AT5G25780
AT3G26890	AT4G11670		AT1G20190			AT4G04720			AT5G26040
AT3G26910	AT4G11740		AT1G20200			AT4G04740			AT5G26240
AT3G26935	AT4G11790		AT1G20220			AT4G04770			AT5G26667
AT3G26990	AT4G11800		AT1G20225			AT4G04850			AT5G26740
AT3G27120	AT4G11850		AT1G20240			AT4G04885			AT5G26760
AT3G27130	AT4G11860		AT1G20260			AT4G04910			AT5G26780
AT3G27180	AT4G11970		AT1G20270			AT4G04940			AT5G26820
AT3G27190	AT4G12010		AT1G20280			AT4G04950			AT5G26830
AT3G27260	AT4G12020		AT1G20290			AT4G04955			AT5G27150
AT3G27325	AT4G12640		AT1G20300			AT4G04970			AT5G27380
AT3G27430	AT4G12680		AT1G20310			AT4G05190			AT5G27395
AT3G27440	AT4G12750		AT1G20320			AT4G05210			AT5G27430
AT3G27470	AT4G12770		AT1G20330			AT4G05360			AT5G27700
AT3G27530	AT4G12780		AT1G20340			AT4G05390			AT5G27770
AT3G27610	AT4G12830		AT1G20350			AT4G05410			AT5G27970
AT3G27640	AT4G13330		AT1G20360			AT4G05420			AT5G29000
AT3G27670	AT4G13350		AT1G20370			AT4G05530			AT5G32450
AT3G27700	AT4G13360		AT1G20400			AT4G05631			AT5G33280
AT3G27730	AT4G13430		AT1G20405			AT4G06598			AT5G34850
AT3G27740	AT4G13460		AT1G20430			AT4G06676			AT5G35160
AT3G28030	AT4G13550		AT1G20440			AT4G07400			AT5G35170
AT3G28430	AT4G13630		AT1G20450			AT4G07410			AT5G35210
AT3G28480	AT4G13720		AT1G20460			AT4G07990			AT5G35560
AT3G28630	AT4G13880		AT1G20470			AT4G08170			AT5G35570
AT3G28660	AT4G13970		AT1G20480			AT4G08180			AT5G35590
AT3G28760	AT4G13980		AT1G20490			AT4G08250			AT5G35620
AT3G28880	AT4G14170		AT1G20500			AT4G08310			AT5G35730
AT3G29020	AT4G14190		AT1G20510			AT4G08320			AT5G35910
AT3G29160	AT4G14210		AT1G20520			AT4G08350			AT5G36160
AT3G29180	AT4G14300		AT1G20530			AT4G08390			AT5G36230
AT3G29270	AT4G14310		AT1G20540			AT4G08480			AT5G37350
AT3G29320	AT4G14340		AT1G20550			AT4G08500			AT5G37370
AT3G29390	AT4G14350		AT1G20560			AT4G08510			AT5G38470
AT3G30380	AT4G14385		AT1G20575			AT4G08520			AT5G38560
AT3G32940	AT4G14510		AT1G20580			AT4G08540			AT5G38610
AT3G33530	AT4G14700		AT1G20590			AT4G08590			AT5G38640
AT3G42050	AT4G14920		AT1G20600			AT4G08920			AT5G38830
AT3G42170	AT4G14990		AT1G20610			AT4G09020			AT5G38860
AT3G42640	AT4G15020		AT1G20620			AT4G09040			AT5G39360
AT3G42660	AT4G15080		AT1G20640			AT4G09150			AT5G39590
AT3G42850	AT4G15090		AT1G20650			AT4G09300			AT5G39740
AT3G42860	AT4G15110		AT1G20670			AT4G09340			AT5G40770
AT3G42950	AT4G15180		AT1G20680			AT4G09560			AT5G40810
AT3G43210	AT4G15720		AT1G20690			AT4G09630			AT5G41010
AT3G43220	AT4G15840		AT1G20693			AT4G09640			AT5G41260
AT3G43230	AT4G15850		AT1G20696			AT4G09680			AT5G41340
AT3G43240	AT4G15880		AT1G20700			AT4G09730			AT5G41350
AT3G43300	AT4G16070		AT1G20710			AT4G09750			AT5G41370
AT3G43590	AT4G16130		AT1G20730			AT4G09980			AT5G41480
AT3G43600	AT4G16144		AT1G20735			AT4G10070			AT5G41520
AT3G43610	AT4G16150		AT1G20740			AT4G10260			AT5G41700
AT3G43920	AT4G16250		AT1G20770			AT4G10320			AT5G41770
AT3G44050	AT4G16280		AT1G20780			AT4G10570			AT5G41950
AT3G44160	AT4G16310		AT1G20790			AT4G10710			AT5G42000
AT3G44190	AT4G16340		AT1G20795			AT4G10730			AT5G42080
AT3G44200	AT4G16570		AT1G20800			AT4G11110			AT5G42220
AT3G44330	AT4G16580		AT1G20810			AT4G11130			AT5G42290
AT3G44340	AT4G16630		AT1G20816			AT4G11160			AT5G42320
AT3G44370	AT4G16680		AT1G20823			AT4G11230			AT5G42360
AT3G44530	AT4G16845		AT1G20830			AT4G11240			AT5G42380
AT3G44600	AT4G16900		AT1G20840			AT4G11270			AT5G42400
AT3G44680	AT4G16970		AT1G20850			AT4G11380			AT5G42430
AT3G44690	AT4G17020		AT1G20860			AT4G11400			AT5G42540
AT3G44730	AT4G17140		AT1G20870			AT4G11440			AT5G42620
AT3G44820	AT4G17150		AT1G20875			AT4G11450			AT5G42740
AT3G44850	AT4G17180		AT1G20890			AT4G11560			AT5G42770
AT3G45040	AT4G17230		AT1G20900			AT4G11670			AT5G42790
AT3G45090	AT4G17300		AT1G20940			AT4G11740			AT5G42825
AT3G45190	AT4G17330		AT1G20950			AT4G11790			AT5G42870
AT3G45240	AT4G17410		AT1G20967			AT4G11800			AT5G42970
AT3G45242	AT4G17420		AT1G20990			AT4G11850			AT5G43100
AT3G45300	AT4G17550		AT1G21000			AT4G12020			AT5G43270
AT3G45330	AT4G17570		AT1G21010			AT4G12620			AT5G43320
AT3G45420	AT4G17610		AT1G21050			AT4G12640			AT5G43730
AT3G45440	AT4G17616		AT1G21060			AT4G12740			AT5G43820
AT3G45630	AT4G18130		AT1G21065			AT4G12750			AT5G43830
AT3G45750	AT4G18140		AT1G21070			AT4G12830			AT5G43900
AT3G45830	AT4G18270		AT1G21080			AT4G13330			AT5G43970
AT3G45850	AT4G18300		AT1G21090			AT4G13350			AT5G44240
AT3G45870	AT4G18465		AT1G21100			AT4G13360			AT5G44520
AT3G45880	AT4G18600		AT1G21110			AT4G13430			AT5G44980
AT3G45890	AT4G18830		AT1G21120			AT4G13460			AT5G45010
AT3G46210	AT4G19050		AT1G21130			AT4G13550			AT5G45410
AT3G46220	AT4G19190		AT1G21140			AT4G13630			AT5G45428
AT3G46440	AT4G19440		AT1G21150			AT4G13650			AT5G45430
AT3G46650	AT4G19490		AT1G21190			AT4G13710			AT5G45470
AT3G46670	AT4G19500		AT1G21200			AT4G13720			AT5G45550
AT3G46740	AT4G19510		AT1G21210			AT4G13750			AT5G46180
AT3G46750	AT4G19600		AT1G21230			AT4G13880			AT5G46210
AT3G46790	AT4G19610		AT1G21240			AT4G13970			AT5G46390
AT3G46920	AT4G19710		AT1G21245			AT4G13980			AT5G46410
AT3G46930	AT4G20060		AT1G21250			AT4G14170			AT5G46550
AT3G46960	AT4G20330		AT1G21270			AT4G14180			AT5G46560
AT3G46980	AT4G20340		AT1G21280			AT4G14190			AT5G46630
AT3G47000	AT4G20400		AT1G21281			AT4G14200			AT5G46700
AT3G47060	AT4G20410		AT1G21310			AT4G14210			AT5G46750
AT3G47110	AT4G20770		AT1G21320			AT4G14280			AT5G46770
AT3G47390	AT4G20850		AT1G21323			AT4G14290			AT5G46910
AT3G47460	AT4G21100		AT1G21326			AT4G14300			AT5G47010
AT3G47660	AT4G21300		AT1G21327			AT4G14310			AT5G47020
AT3G47700	AT4G21430		AT1G21340			AT4G14340			AT5G47090
AT3G47860	AT4G21530		AT1G21350			AT4G14350			AT5G47120
AT3G47890	AT4G21670		AT1G21360			AT4G14385			AT5G47430
AT3G47910	AT4G21700		AT1G21370			AT4G14510			AT5G47480
AT3G47930	AT4G21710		AT1G21390			AT4G14700			AT5G47620
AT3G47990	AT4G21770		AT1G21395			AT4G14760			AT5G47690
AT3G48030	AT4G21880		AT1G21400			AT4G14790			AT5G47700
AT3G48110	AT4G21900		AT1G21430			AT4G14920			AT5G47840
AT3G48150	AT4G22140		AT1G21440			AT4G14970			AT5G48385
AT3G48170	AT4G22860		AT1G21460			AT4G14990			AT5G48470
AT3G48190	AT4G22930		AT1G21470			AT4G15020			AT5G48520
AT3G48195	AT4G22960		AT1G21475			AT4G15080			AT5G48545
AT3G48210	AT4G22990		AT1G21480			AT4G15090			AT5G48610
AT3G48425	AT4G23040		AT1G21500			AT4G15110			AT5G48630
AT3G48430	AT4G23060		AT1G21510			AT4G15215			AT5G48655
AT3G48440	AT4G23460		AT1G21520			AT4G15230			AT5G48970
AT3G48470	AT4G23540		AT1G21528			AT4G15720			AT5G49030
AT3G48530	AT4G23660		AT1G21530			AT4G15810			AT5G49210
AT3G48670	AT4G23910		AT1G21540			AT4G15840			AT5G49510
AT3G48730	AT4G23940		AT1G21550			AT4G15850			AT5G49540
AT3G48770	AT4G23950		AT1G21560			AT4G15880			AT5G49560
AT3G48780	AT4G24200		AT1G21590			AT4G15890			AT5G49810
AT3G48810	AT4G24270		AT1G21600			AT4G16070			AT5G49840
AT3G48830	AT4G24280		AT1G21620			AT4G16120			AT5G49970
AT3G48860	AT4G24430		AT1G21660			AT4G16130			AT5G50000
AT3G48870	AT4G24520		AT1G21670			AT4G16144			AT5G50020
AT3G49060	AT4G24560		AT1G21680			AT4G16150			AT5G50430
AT3G49142	AT4G24620		AT1G21690			AT4G16280			AT5G50850
AT3G49160	AT4G24630		AT1G21695			AT4G16340			AT5G50860
AT3G49170	AT4G24680		AT1G21710			AT4G16580			AT5G50920
AT3G49400	AT4G24710		AT1G21720			AT4G16630			AT5G51230
AT3G49410	AT4G24790		AT1G21722			AT4G16680			AT5G51400
AT3G49430	AT4G24800		AT1G21738			AT4G16845			AT5G51410
AT3G49490	AT4G24840		AT1G21740			AT4G16900			AT5G51451
AT3G49500	AT4G24880		AT1G21750			AT4G16970			AT5G51700
AT3G49600	AT4G25180		AT1G21760			AT4G17020			AT5G51710
AT3G49710	AT4G25230		AT1G21770			AT4G17150			AT5G51780
AT3G50050	AT4G25290		AT1G21780			AT4G17180			AT5G51830
AT3G50110	AT4G25520		AT1G21790			AT4G17230			AT5G52070
AT3G50240	AT4G25610		AT1G21830			AT4G17300			AT5G52100
AT3G50370	AT4G25880		AT1G21835			AT4G17410			AT5G52110
AT3G50380	AT4G25970		AT1G21840			AT4G17420			AT5G52440
AT3G50430	AT4G26300		AT1G21850			AT4G17550			AT5G52520
AT3G50590	AT4G26450		AT1G21860			AT4G17570			AT5G52580
AT3G50670	AT4G26510		AT1G21864			AT4G17770			AT5G52980
AT3G50950	AT4G26590		AT1G21866			AT4G18120			AT5G53080
AT3G51050	AT4G26640		AT1G21870			AT4G18130			AT5G53140
AT3G51070	AT4G26750		AT1G21880			AT4G18140			AT5G53180
AT3G51120	AT4G26760		AT1G21890			AT4G18270			AT5G53310
AT3G51150	AT4G26900		AT1G21900			AT4G18300			AT5G53350
AT3G51310	AT4G26970		AT1G21910			AT4G18465			AT5G53480
AT3G51330	AT4G27020		AT1G21920			AT4G18490			AT5G53650
AT3G51350	AT4G27060		AT1G21925			AT4G18820			AT5G54200
AT3G51460	AT4G27080		AT1G21928			AT4G19040			AT5G54280
AT3G51480	AT4G27100		AT1G21930			AT4G19050			AT5G54290
AT3G51490	AT4G27120		AT1G21940			AT4G19090			AT5G54310
AT3G51610	AT4G27180		AT1G21950			AT4G19190			AT5G54640
AT3G51620	AT4G27510		AT1G21960			AT4G19220			AT5G54780
AT3G52050	AT4G27610		AT1G21970			AT4G19440			AT5G54900
AT3G52120	AT4G27620		AT1G21975			AT4G19490			AT5G55070
AT3G52140	AT4G27640		AT1G21980			AT4G19500			AT5G55170
AT3G52160	AT4G27760		AT1G21990			AT4G19510			AT5G55530
AT3G52170	AT4G27910		AT1G22000			AT4G19560			AT5G55700
AT3G52200	AT4G28010		AT1G22010			AT4G19590			AT5G55790
AT3G52240	AT4G28080		AT1G22015			AT4G19600			AT5G56020
AT3G52250	AT4G28220		AT1G22020			AT4G19610			AT5G56140
AT3G52640	AT4G28300		AT1G22030			AT4G19710			AT5G56260
AT3G52660	AT4G28370		AT1G22040			AT4G20130			AT5G56280
AT3G52750	AT4G28380		AT1G22050			AT4G20330			AT5G56290
AT3G52890	AT4G28390		AT1G22065			AT4G20340			AT5G56350
AT3G52940	AT4G28450		AT1G22067			AT4G20400			AT5G56680
AT3G53090	AT4G28470		AT1G22080			AT4G20410			AT5G56740
AT3G53100	AT4G28510		AT1G22090			AT4G20430			AT5G56750
AT3G53240	AT4G28540		AT1G22100			AT4G20770			AT5G56820
AT3G53360	AT4G28550		AT1G22110			AT4G20850			AT5G56900
AT3G53590	AT4G28600		AT1G22120			AT4G20910			AT5G56950
AT3G53680	AT4G28760		AT1G22130			AT4G20920			AT5G57330
AT3G53760	AT4G28815		AT1G22140			AT4G20940			AT5G57360
AT3G53830	AT4G28860		AT1G22150			AT4G21060			AT5G57440
AT3G53930	AT4G28910		AT1G22160			AT4G21070			AT5G57490
AT3G54030	AT4G28980		AT1G22170			AT4G21100			AT5G57610
AT3G54100	AT4G28990		AT1G22180			AT4G21270			AT5G57880
AT3G54130	AT4G29000		AT1G22190			AT4G21390			AT5G57990
AT3G54230	AT4G29010		AT1G22200			AT4G21400			AT5G58030
AT3G54250	AT4G29060		AT1G22210			AT4G21430			AT5G58060
AT3G54280	AT4G29380		AT1G22220			AT4G21530			AT5G58100
AT3G54350	AT4G29730		AT1G22230			AT4G21550			AT5G58190
AT3G54440	AT4G29790		AT1G22240			AT4G21670			AT5G58420
AT3G54460	AT4G29900		AT1G22250			AT4G21700			AT5G58440
AT3G54500	AT4G29910		AT1G22270			AT4G21710			AT5G58470
AT3G54540	AT4G29940		AT1G22275			AT4G21770			AT5G58650
AT3G54670	AT4G30000		AT1G22280			AT4G21820			AT5G58710
AT3G54740	AT4G30020		AT1G22290			AT4G21900			AT5G58720
AT3G54750	AT4G30090		AT1G22300			AT4G22120			AT5G58870
AT3G54760	AT4G30100		AT1G22310			AT4G22130			AT5G59210
AT3G54780	AT4G30130		AT1G22330			AT4G22140			AT5G59300
AT3G54790	AT4G30160		AT1G22340			AT4G22760			AT5G59410
AT3G54850	AT4G30200		AT1G22360			AT4G22860			AT5G59420
AT3G54860	AT4G30710		AT1G22370			AT4G22960			AT5G59440
AT3G54870	AT4G30720		AT1G22380			AT4G23040			AT5G59560
AT3G55020	AT4G30790		AT1G22400			AT4G23060			AT5G59710
AT3G55060	AT4G30820		AT1G22410			AT4G23160			AT5G59760
AT3G55160	AT4G30990		AT1G22420			AT4G23460			AT5G59890
AT3G55270	AT4G31120		AT1G22430			AT4G23540			AT5G59950
AT3G55320	AT4G31140		AT1G22440			AT4G23910			AT5G59960
AT3G55410	AT4G31160		AT1G22450			AT4G23940			AT5G59970
AT3G55480	AT4G31200		AT1G22460			AT4G24170			AT5G60150
AT3G55580	AT4G31390		AT1G22470			AT4G24200			AT5G60160
AT3G55850	AT4G31420		AT1G22480			AT4G24270			AT5G60170
AT3G56140	AT4G31430		AT1G22490			AT4G24280			AT5G60390
AT3G56150	AT4G31440		AT1G22500			AT4G24430			AT5G60400
AT3G56190	AT4G31540		AT1G22510			AT4G24520			AT5G60410
AT3G56320	AT4G31810		AT1G22520			AT4G24560			AT5G60430
AT3G56370	AT4G31850		AT1G22530			AT4G24610			AT5G60570
AT3G56410	AT4G31880		AT1G22540			AT4G24620			AT5G60990
AT3G56480	AT4G32010		AT1G22550			AT4G24630			AT5G61410
AT3G56550	AT4G32050		AT1G22570			AT4G24710			AT5G61450
AT3G56640	AT4G32160		AT1G22590			AT4G24790			AT5G61500
AT3G56690	AT4G32180		AT1G22600			AT4G24800			AT5G61530
AT3G56870	AT4G32200		AT1G22610			AT4G24840			AT5G61590
AT3G56960	AT4G32360		AT1G22630			AT4G24880			AT5G61780
AT3G56990	AT4G32410		AT1G22640			AT4G24890			AT5G61840
AT3G57060	AT4G32420		AT1G22650			AT4G25070			AT5G61900
AT3G57140	AT4G32430		AT1G22651			AT4G25180			AT5G61960
AT3G57170	AT4G32440		AT1G22670			AT4G25230			AT5G61970
AT3G57300	AT4G32520		AT1G22680			AT4G25240			AT5G62000
AT3G57350	AT4G32551		AT1G22690			AT4G25290			AT5G62650
AT3G57410	AT4G32620		AT1G22700			AT4G25520			AT5G62690
AT3G57470	AT4G32640		AT1G22710			AT4G25610			AT5G62810
AT3G57570	AT4G32670		AT1G22720			AT4G25880			AT5G62880
AT3G57610	AT4G32700		AT1G22730			AT4G25970			AT5G62890
AT3G57630	AT4G32730		AT1G22740			AT4G26190			AT5G62900
AT3G57660	AT4G32760		AT1G22750			AT4G26300			AT5G63010
AT3G57810	AT4G32770		AT1G22760			AT4G26450			AT5G63050
AT3G57880	AT4G32850		AT1G22767			AT4G26510			AT5G63340
AT3G57890	AT4G32910		AT1G22780			AT4G26590			AT5G63370
AT3G57940	AT4G32920		AT1G22790			AT4G26640			AT5G63470
AT3G58050	AT4G32940		AT1G22800			AT4G26760			AT5G63480
AT3G58160	AT4G33090		AT1G22810			AT4G26900			AT5G63490
AT3G58510	AT4G33200		AT1G22840			AT4G27020			AT5G63510
AT3G58560	AT4G33240		AT1G22850			AT4G27060			AT5G63520
AT3G58570	AT4G33380		AT1G22880			AT4G27100			AT5G63620
AT3G58590	AT4G33400		AT1G22882			AT4G27120			AT5G63860
AT3G58640	AT4G33430		AT1G22885			AT4G27180			AT5G63910
AT3G58650	AT4G33520		AT1G22890			AT4G27370			AT5G64020
AT3G58740	AT4G33580		AT1G22900			AT4G27510			AT5G64050
[truncated: 21,812 more rows]
